# Supplementary material for: Aiding food security and sustainability efforts through graph neural network-based consumer food ingredient detection and substitution
Source: Sci Rep. 2023 Nov 1;13:18809. doi: 10.1038/s41598-023-44859-0 (PMC10620152; doi:10.1038/s41598-023-44859-0)
Supplement: Supplementary file 1 — Supplementary Information 1. [file 41598_2023_44859_MOESM1_ESM.txt]

{
"buttermilk": "['milk']",
"chocolat": "['palm oil', 'milk', 'sugar', 'cocoa', 'cocoa butter', 'cocoa mass', 'emulsifier','flavoring']",
"champagne": "['grape',  'yeast', 'sugar', 'sulfites', 'Liqueur dexpedition']",
"biscotti": "['salt','sugar', 'egg', 'vanilla', 'wheat','sugar', 'flavoring', 'milk','raising agent']",
"filbertshazelnuts":"['hazelnuts']",
"butterfat":"['milk']",
"flour":"['wheat flour']",
"konjac":"['water','acidity regulator', 'konjac flour']",
"konnyaku flour":"['konjac flour']",
"sarsaparilla":"['sugar','preservatives','caffeine','water', 'citric acid','color','sarsaparilla extract']",
"applesauce":"['apple','lemon juice', 'sugar','water','fructose corn syrup','citric acid','corn starch']",
"sherry":"['water','sherry vinegar', 'caramel sulphur dioxide', 'sulphites']",
"granola":"['almond','coconut','rice starch','oats','water','vanilla extract','tree nuts', 'sunflower oil', 'soy', 'cashew nuts','milk','sugar','palm oil']",
"cappuccino":"['sugar','flavor','milk','coconut oil', 'salt', 'corn starch', 'color', 'coffee', 'caffeine', ]",
"wine":"['sugar','water','grape','sulphites']",
"broth":"['sugar','water','salt']",
"cornflakes":"['salt','sugar', 'maize', 'coconut', 'corn meal', ' vitamins minerals iron', 'sodium ascorbate']",
"mayonnaise":"['soybean oil', 'water', 'egg', 'vingar', 'sugar', 'sunflower oil','lemon juice', 'paprika']",
"nutella":"['sugar', 'palm oil', 'vanillin', 'milk','salt','hazelnuts','yeast','malt','whey','cocoa', 'emulsifier']",
"crackers":"['whey protein', 'sunflower oil', 'wheat flour', 'palm oil', 'wheatgerm', 'wheat bran', 'sugar', 'sodium bicarbonate', 'milk', 'flavoring', 'salt','yeast']",
"wholemeal":"['wheat flour']",
"caramels":"['sugar', 'milk', 'palm oil']",
"matcha":"['sugar', 'green tea', 'ginger', 'water','salt', 'tea']",
"mixedvegetables":"['peas','carrot', 'bean']",
"pretzels":"['wheat flour','vegetable oil', 'salt','yeast','acidity regulator']",
"meatballs":"['water','wheat','sugar','maize','onion','salt','yeast','acidity regulator']",
"splenda":"['sugar', 'flavor', 'color', 'citiric acid', 'milk','water']",
"cheesefilled":"['sugar','cheese','milk','soy','salt']",
"crabmeat":"['crab']",
"margarine":"['palm oil','milk','water','salt','flavor','color']",
"espresso":"['coffee']",
"liquorice":"['sugar','glucose syrup','syrup','water','salt','aniseed']",
"buttercream":"['sugar','corn syrup', 'salt', 'palm oil', ]",
"chocolate":"['palm oil', 'milk', 'sugar', 'cocoa', 'cocoa butter', 'cocoa mass', 'emulsifier','flavoring']",
"chocolates":"['palm oil', 'milk', 'sugar', 'cocoa', 'cocoa butter', 'cocoa mass', 'emulsifier','flavoring']",
"pancakes":"['egg','sugar','milk','water','salt']",
"yogurt":"['milk']",
"marshmallows":"['glucose syrup', 'sugar','water','maize','gelatine','vegetable juice', 'vegetable coloring']",
"peanutbutter":"['peanut','palm oil', 'salt']",
"peanut butter":"['peanut','palm oil', 'salt']"
}
