# Supplementary material for: Aiding food security and sustainability efforts through graph neural network-based consumer food ingredient detection and substitution
Source: Sci Rep. 2023 Nov 1;13:18809. doi: 10.1038/s41598-023-44859-0 (PMC10620152; doi:10.1038/s41598-023-44859-0)
Supplement: Supplementary file 2 — Supplementary Information 2. [file 41598_2023_44859_MOESM2_ESM.csv]

	product id	brand	categories	price_max	price_min	ingredients	ingredients_list
0	0	3212	['Grocery', 'Grocery & Gourmet Food', 'Breast & Cutlets', 'Meats', 'Poultry', 'Chicken', 'Frozen', 'Fresh Food', 'Food', 'Meat', ' Seafood & Poultry']	5.39	3.88	['water', 'sodium bicarbonate', 'yeast', 'corn starch', 'wheat.', 'soy flour', 'salt', 'garlic powder', 'batter water', 'flavoring', 'sugar', 'breader bleached wheat flour', 'autolyzed yeast extract', 'modified corn starch', 'spice', 'chicken patties chicken breast with rib meat', 'yellow corn flour', 'dextrose', 'monocalcium phosphate. fried in vegetable oil. contains soy', 'guar gum', 'spices',…	['water', 'sodiumbicarbonate', 'yeast', 'cornstarch', 'wheat', 'soyflour', 'salt', 'garlicpowder', 'batterwater', 'flavoring', 'sugar', 'breaderbleachedwheatflour', 'autolyzedyeastextract', 'modifiedcornstarch', 'spice', 'chickenpattieschickenbreastwithribmeat', 'yellowcornflour', 'dextrose', 'monocalciumphosphatefriedinvegetableoilcontainssoy', 'guargum', 'spices', 'leaveningsodiumacidpyrophosph…
1	1	3403	['Grocery & Gourmet Food', 'English Mustard', 'Herbs', ' Spices & Seasonings', 'Pantry Staples', 'Condiments & Salad Dressings', 'Single Herbs & Spices', 'Mustard']	19.73	4.49	['water', 'mustard flour', 'sugar', 'salt', 'wheat flour', 'turmeric', 'citric acid', 'stabilizer .', 'water', 'mustard flour', 'sugar', 'salt', 'wheat flour', 'spice', 'citric acid.', 'water', 'mustard flour', 'sugar', 'salt', 'wheat flour', 'turmeric', 'citric acid.']	['water', 'mustardflour', 'sugar', 'salt', 'wheatflour', 'turmeric', 'citricacid', 'stabilizer', 'water', 'mustardflour', 'sugar', 'salt', 'wheatflour', 'spice', 'citricacid', 'water', 'mustardflour', 'sugar', 'salt', 'wheatflour', 'turmeric', 'citricacid']
2	2	1534	['Pizza', 'Grocery & Gourmet Food', 'Frozen']	100.32	100.32	['crust tapioca starch', 'milk', 'eggs', 'canola oil', 'cheddar cheese fresh pasteurized milk', 'cheese cultures', 'salt', 'enzymes', 'mozzarella cheese pasteurized milk', 'cheese culture', 'salt', 'vegetable rennet', 'parmesan cheese pasteurized milk', 'cheese culture', 'salt', 'vegetable rennet. topping tomato paste', 'mozzarella cheese pasteurized milk', 'cheese culture', 'salt', 'vegetable re…	['crusttapiocastarch', 'milk', 'eggs', 'canolaoil', 'cheddarcheesefreshpasteurizedmilk', 'cheesecultures', 'salt', 'enzymes', 'mozzarellacheesepasteurizedmilk', 'cheeseculture', 'salt', 'vegetablerennet', 'parmesancheesepasteurizedmilk', 'cheeseculture', 'salt', 'vegetablerennettoppingtomatopaste', 'mozzarellacheesepasteurizedmilk', 'cheeseculture', 'salt', 'vegetablerennet', 'parmesancheesepaste…
4	4	3500	['Grocery & Gourmet Food', 'Dairy', ' Cheese & Eggs', 'Milk & Cream', 'Coffee Creamers']	22.72	17.48	['water', 'sugar', 'coconut oil', 'sodium caseinate', 'dipotassium phosphate', 'mono and diglycerides', 'and flavors', 'colors. not a source of lactose.', 'water', 'sugar', 'coconut oil', 'sodium caseinate', 'dipotassium phosphate', 'mono and diglycerides', 'and flavors', 'colors. not a source of lactose.']	['water', 'sugar', 'coconutoil', 'sodiumcaseinate', 'dipotassiumphosphate', 'monoanddiglycerides', 'andflavors', 'colorsnotasourceoflactose', 'water', 'sugar', 'coconutoil', 'sodiumcaseinate', 'dipotassiumphosphate', 'monoanddiglycerides', 'andflavors', 'colorsnotasourceoflactose']
5	5	3397	['Grocery', 'Cooking & Baking', 'Nuts & Trail Mix', 'Grocery & Gourmet Food', 'Pantry Staples', 'Nuts & Seeds', 'Mixed Nuts', 'Chips', ' Snacks & Cookies']	9.99	9.95	['peanut andor cottonseed oil', 'peanuts', 'almonds', 'cashews', 'pistachios', 'peanut andor cottonseed oil', 'sea salt.', 'cashews', 'pistachios', 'sea salt', 'almonds', 'peanuts']	['peanutandorcottonseedoil', 'peanuts', 'almonds', 'cashews', 'pistachios', 'peanutandorcottonseedoil', 'seasalt', 'cashews', 'pistachios', 'seasalt', 'almonds', 'peanuts']
6	6	3684	['Cooking & Baking', 'Grocery & Gourmet Food', 'Dessert Syrups & Sauces', 'Pantry Staples', 'Chocolate']	47.38	35.95	['pure cane sugar', 'water', 'coffee extract', 'coffee', 'citric acid', 'flavors', 'potassium sorbate .']	['purecanesugar', 'water', 'coffeeextract', 'coffee', 'citricacid', 'flavors', 'potassiumsorbate']
7	7	4379	['Grocery & Gourmet Food', 'Herbs', ' Spices & Seasonings', 'Pantry Staples', 'Mixed Spices & Seasonings', 'Meat Seasoning']	14.27	1.71	['corn maltodextrin', 'salt', 'spices including paprika', 'white pepper', 'turmeric', 'potato starch', 'modified corn starch', 'onion', 'hydrolyzed corn gluten', 'yeast extract', 'citric acid', 'garlic', 'disodium inosinate and guanylate', 'extractives of paprika', 'and flavor.', 'corn maltodextrin', 'salt', 'spices including paprika', 'white pepper', 'turmeric', 'potato starch', 'modified corn s…	['cornmaltodextrin', 'salt', 'spicesincludingpaprika', 'whitepepper', 'turmeric', 'potatostarch', 'modifiedcornstarch', 'onion', 'hydrolyzedcorngluten', 'yeastextract', 'citricacid', 'garlic', 'disodiuminosinateandguanylate', 'extractivesofpaprika', 'andflavor', 'cornmaltodextrin', 'salt', 'spicesincludingpaprika', 'whitepepper', 'turmeric', 'potatostarch', 'modifiedcornstarch', 'onion', 'hydroly…
8	8	3046	['Cooking & Baking', 'Syrups', ' Sugars & Sweeteners', 'Grocery & Gourmet Food', 'Pantry Staples', 'Maple Syrup']	24.99	9.55	['purified water']	['purifiedwater']
9	9	3923	['Grocery', 'Easter', 'Meat & Seafood', 'Canned Goods', 'Bacon', 'Meat Seafood', 'Grocery & Gourmet Food', 'Meat Poultry', 'Food & Beverage', 'Meal Solutions', ' Grains Pasta', 'Holiday Shop', 'Fresh Food', 'Pork', 'Food', 'Meat', ' Seafood & Poultry']	8.42	6.49	['sea salt', 'sea salt', 'sodium nitrite', 'sodium erythorbate', 'smoke', 'flavor', 'sodium phosphates', 'flavor', 'sodium phosphates', 'sugar', 'sodium nitrite.', 'cured with water', 'smoke', 'sugar', 'cured with water', 'sodium erythorbate']	['seasalt', 'seasalt', 'sodiumnitrite', 'sodiumerythorbate', 'smoke', 'flavor', 'sodiumphosphates', 'flavor', 'sodiumphosphates', 'sugar', 'sodiumnitrite', 'curedwithwater', 'smoke', 'sugar', 'curedwithwater', 'sodiumerythorbate']
10	10	1055	['Food Snacks', 'Household & Grocery', 'Household Grocery', 'Food & Snacks', 'Coffee Tea', 'Coffee & Tea']	10.49	5.99	['arabica coffee.']	['arabicacoffee']
11	11	2446	['Grocery & Gourmet Food', 'Sandwich Breads', 'Breads & Bakery', 'Breads', 'Rye']	5.99	5.99	['gluten free flour oat', 'white rice', 'tapioca', 'potato', 'sorghum', 'water', 'eggs', 'canola oil', 'brown sugar', 'honey', 'xanthan gum', 'salt', 'dry yeast', 'apple cider vinegar.']	['glutenfreeflouroat', 'whiterice', 'tapioca', 'potato', 'sorghum', 'water', 'eggs', 'canolaoil', 'brownsugar', 'honey', 'xanthangum', 'salt', 'dryyeast', 'applecidervinegar']
12	12	2951	['Tuna & Seafood', 'Antipasto', 'Meal Solutions', ' Grains & Pasta', 'World Cuisines', 'Canned & Jarred Fish', 'Meat & Seafood', 'Canned Goods', 'Food & Grocery', 'Kosher', 'Canned Goods & Soups', 'Grocery & Gourmet Food', 'Tuna Seafood', 'Pantry Staples', 'Frozen Foods', 'Fish', 'Canned', ' Jarred & Packaged Foods', 'Meal Solutions', ' Grains Pasta', 'Fresh Food', 'Food']	4.78	4.78	['water', 'matzo meal', 'carp', 'onion', 'pepper', 'xanthan gum', 'flavorings.', 'carob seed gum', 'potassium chloride', 'egg whites', 'salt', 'carob seed gum or carrageenan', 'dipotassium phosphate and flavorings. contains fish and wheat.', 'pike', 'carp fish', 'whitefish', 'locust bean gum', 'sugar', 'mullet']	['water', 'matzomeal', 'carp', 'onion', 'pepper', 'xanthangum', 'flavorings', 'carobseedgum', 'potassiumchloride', 'eggwhites', 'salt', 'carobseedgumorcarrageenan', 'dipotassiumphosphateandflavoringscontainsfishandwheat', 'pike', 'carpfish', 'whitefish', 'locustbeangum', 'sugar', 'mullet']
13	13	1710	['Grocery & Gourmet Food', 'Meat & Seafood', 'Sausages', 'Bacon & Sausages', 'Fresh Food', 'Food', 'Meat', ' Seafood & Poultry']	8.48	4.98	['dextrose', 'beef', 'contains or less of salt', 'sodium nitrite.', 'potassium lactate', 'sodium diacetate', 'monosodium glutamate', 'mechanically separated turkey', 'corn syrup', 'flavors', 'meat pork', 'sodium phosphate', 'water', 'sodium erythorbate']	['dextrose', 'beef', 'containsorlessofsalt', 'sodiumnitrite', 'potassiumlactate', 'sodiumdiacetate', 'monosodiumglutamate', 'mechanicallyseparatedturkey', 'cornsyrup', 'flavors', 'meatpork', 'sodiumphosphate', 'water', 'sodiumerythorbate']
14	14	245	['Olives', ' Pickles & Relishes', 'Grocery & Gourmet Food', 'Pantry Staples', 'Pickled Mixed Vegetables']	36.37	36.37	['sweet piquantetm peppers', 'water', 'sugar', 'vinegar', 'salt', 'citric acid', 'ascorbic acid calcium chloride.']	['sweetpiquantetmpeppers', 'water', 'sugar', 'vinegar', 'salt', 'citricacid', 'ascorbicacidcalciumchloride']
15	15	3584	['Breakfast Foods', 'Cold Cereals', 'Grocery & Gourmet Food', 'Cereals']	13.99	12.94	['whole grain wheat', 'sugar', 'semisweet chocolate sugar', 'chocolate', 'cocoa butter', 'soy lecithin', 'vanilla extract', 'cocoa processed with alkali', 'contains or less of salt', 'brown rice syrup', 'gelatin', 'flavor', 'bht for freshness. vitamins and minerals reduced iron', 'folic acid.']	['wholegrainwheat', 'sugar', 'semisweetchocolatesugar', 'chocolate', 'cocoabutter', 'soylecithin', 'vanillaextract', 'cocoaprocessedwithalkali', 'containsorlessofsalt', 'brownricesyrup', 'gelatin', 'flavor', 'bhtforfreshnessvitaminsandmineralsreducediron', 'folicacid']
16	16	2850	['Biscotti', 'Grocery & Gourmet Food', 'Cookies', 'Breads & Bakery']	8.49	8.49	['brown rice flour', 'pure cane sugar', 'cagefree eggs', 'potato starch', 'tapioca starch', 'earth balance oil blend soy', 'palm', 'canola', 'olive', 'water', 'salt', 'flavor', 'soy protein', 'soy lecithin', 'lactic acid', 'annato', 'baking powder', 'xanthan gum', 'anise and vanilla extract', 'sea salt. contains eggs. baked in a gluten free facility.']	['brownriceflour', 'purecanesugar', 'cagefreeeggs', 'potatostarch', 'tapiocastarch', 'earthbalanceoilblendsoy', 'palm', 'canola', 'olive', 'water', 'salt', 'flavor', 'soyprotein', 'soylecithin', 'lacticacid', 'annato', 'bakingpowder', 'xanthangum', 'aniseandvanillaextract', 'seasaltcontainseggsbakedinaglutenfreefacility']
17	17	4108	['Grocery & Gourmet Food', 'Food & Beverage Gifts', 'Herb', ' Spice & Seasoning Gifts']	7.3	7.3	['coriander', 'cumin', 'turmeric', 'garlic', 'white onion', 'paprika', 'parsley', 'sumac', 'black pepper', 'cardamom', 'bay leaves', 'white pepper', 'hyssop', 'canola oil.']	['coriander', 'cumin', 'turmeric', 'garlic', 'whiteonion', 'paprika', 'parsley', 'sumac', 'blackpepper', 'cardamom', 'bayleaves', 'whitepepper', 'hyssop', 'canolaoil']
18	18	3616	['Pastries & Bakery', 'Cooking & Baking', 'Muffins', 'Grocery & Gourmet Food', 'Baking Mixes', 'Pantry Staples', 'Breads & Bakery']	56.07	8.98	['wheat flour', 'sugar', 'animal shortening lard', 'hydrogenated lard', 'tocopherols preservative', 'bht preservative', 'dextrose', 'contains less than of each of the following salt', 'baking soda', 'palm oil', 'sodium aluminum phosphate', 'monocalcium phosphate', 'maltodextrin', 'food starchmodified', 'fructose', 'red lake', 'citric acid preservative', 'and flavor', 'medium chain triglycerides',…	['wheatflour', 'sugar', 'animalshorteninglard', 'hydrogenatedlard', 'tocopherolspreservative', 'bhtpreservative', 'dextrose', 'containslessthanofeachofthefollowingsalt', 'bakingsoda', 'palm oil', 'sodiumaluminumphosphate', 'monocalciumphosphate', 'maltodextrin', 'foodstarchmodified', 'fructose', 'redlake', 'citricacidpreservative', 'andflavor', 'mediumchaintriglycerides', 'bluelake', 'wheatstarch…
19	19	83	['Cooking & Baking', 'Grocery & Gourmet Food', 'Cooking Oils', ' Vinegars & Sprays', 'Oils', 'Condiments', ' Sauces Spices', 'Health', ' Household & Baby Care', 'Pantry Staples', 'Coconut', 'Oil Shortening', 'Food']	16.19	13.49	['na', 'expeller coldpressed coconut oil']	['na', 'expellercoldpressedcoconutoil']
21	21	2910	['Grocery', 'Breakfast Foods', 'Cold Cereals', 'Grocery & Gourmet Food', 'Cereals', 'Sports Nutrition', 'Health & Household', 'Cereal', 'Healthy Snacks & Beverages']	14.38	8.79	['whole grain wheat', 'sugar', 'nuts', 'coconut', 'hazelnuts', 'honey', 'molasses', 'flavouring']	['wholegrainwheat', 'sugar', 'nuts', 'coconut', 'hazelnuts', 'honey', 'molasses', 'flavouring']
22	22	1163	['Fruit Juice', 'Grocery & Gourmet Food', 'Juices', 'Beverages', 'Bottled Beverages', ' Water & Drink Mixes']	2.39	2.39	['water high fructose corn syrup pear', 'grape', 'and water extracted orange juice concentrates citric acid', 'pineapple and apple juice concentrates flavor vitamin e acetate.']	['waterhighfructosecornsyruppear', 'grape', 'andwaterextractedorangejuiceconcentratescitricacid', 'pineappleandapplejuiceconcentratesflavorvitamineacetate']
23	23	3788	['Biscotti', 'Grocery & Gourmet Food', 'Cookies', 'Breads & Bakery']	34.5	34.5	['wheat flour', 'palm fruit oil', 'sugar', 'cocoa', 'cream powder', 'fructose', 'salt', 'cornstarch', 'yeast', 'inactive yeast', 'maltodextrin', 'wheat starch', 'flavors', 'canola oil', 'dextrose', 'guar gum', 'xanthan gum.']	['wheatflour', 'palm oil', 'sugar', 'cocoa', 'creampowder', 'fructose', 'salt', 'cornstarch', 'yeast', 'inactiveyeast', 'maltodextrin', 'wheatstarch', 'flavors', 'canolaoil', 'dextrose', 'guargum', 'xanthangum']
24	24	1317	['Bakery & Bread', 'Grocery & Gourmet Food', 'Snack Cakes', 'Snack Cakes & Pastries', 'Snack Foods', 'Breakfast Bakery & Pastries', 'Fresh Food', 'Food']	39.99	2.97	['sugar', 'water bleached enriched wheat flour wheat flour', 'niacin', 'ferrous sulfate', 'thiamin mononitrate', 'riboflavin', 'folic acid', 'hydrogenated palm kernel oil high fructose corn syrup', 'animal and vegetable shortening tallow', 'hydrogenated tallow', 'cottonseed oil', 'mono and diglycerides', 'polysorbate', 'soy lecithin', 'dextrose', 'cocoa', 'contains or less eggs', 'sucrose', 'soy …	['sugar', 'waterbleachedenrichedwheatflourwheatflour', 'niacin', 'ferroussulfate', 'thiaminmononitrate', 'riboflavin', 'folicacid', 'palm oil', 'animalandvegetableshorteningtallow', 'hydrogenatedtallow', 'cottonseedoil', 'monoanddiglycerides', 'polysorbate', 'soylecithin', 'dextrose', 'cocoa', 'containsorlesseggs', 'sucrose', 'soylecithin', 'whey', 'modifiedcornstarch', 'glycerin', 'salt', 'sodiu…
25	25	518	['Breakfast Foods', 'Grocery & Gourmet Food', 'French Toast', 'Frozen', 'Pancakes & French Toast']	10.53	10.25	['water', 'bread enriched wheat flour wheat flour', 'barley malt', 'niacin', 'iron', 'thiamine mononitrate', 'riboflavin', 'folic acid', 'water', 'high fructose corn syrup', 'contains or less of the following vital wheat gluten', 'soybean oil', 'salt', 'yeast', 'yeast nutrients calcium sulfate', 'monocalcium phosphate', 'ammonium phosphate', 'dough conditioners ethoxylated mono diglycerides', 'de…	['water', 'breadenrichedwheatflourwheatflour', 'barleymalt', 'niacin', 'iron', 'thiaminemononitrate', 'riboflavin', 'folicacid', 'water', 'highfructosecornsyrup', 'containsorlessofthefollowingvitalwheatgluten', 'soybeanoil', 'salt', 'yeast', 'yeastnutrientscalciumsulfate', 'monocalciumphosphate', 'ammoniumphosphate', 'doughconditionersethoxylatedmonodiglycerides', 'dextrin', 'monodiglycerides', '…
27	27	3569	['Assortments', 'Grocery & Gourmet Food', 'Candy & Chocolate Assortments', 'Candy & Chocolate']	16.5	14.99	['dark chocolate unsweetened chocolate', 'cocoa butter', 'soluble corn fiber', 'sunflower lecithin', 'monk fruit extract', 'madagascar bourbon vanilla beans.']	['darkchocolateunsweetenedchocolate', 'cocoabutter', 'solublecornfiber', 'sunflowerlecithin', 'monkfruitextract', 'madagascarbourbonvanillabeans']
28	28	1962	['Grocery & Gourmet Food', 'Meat', ' Poultry & Seafood', 'Meat & Seafood', 'Pantry Staples', 'Canned', ' Jarred & Packaged Foods', 'Spiced Meat', 'Pork']	29.99	19.48	['pork', 'mechanically separated chicken', 'water', 'modified potato starch', 'salt', 'sugar', 'potassium chloride', 'sodium nitrite.']	['pork', 'mechanicallyseparatedchicken', 'water', 'modifiedpotatostarch', 'salt', 'sugar', 'potassiumchloride', 'sodiumnitrite']
30	30	927	['Tea', 'Grocery & Gourmet Food', 'Herbal & Medicinal Tea', 'Tea Samplers', 'Ginger Tea', 'Coffee', ' Tea & Cocoa', 'Tea Bags', 'Beverages', 'Thrive', 'Food', 'Coffee & Tea']	23.88	3.19	['ginger root', 'rooibos leaf', 'cinnamon bark', 'mango', 'fennel seed', 'licorice root', 'passion fruit', 'cardamom pod', 'mango.', 'proprietary blend of herbs']	['gingerroot', 'rooibosleaf', 'cinnamonbark', 'mango', 'fennelseed', 'licoriceroot', 'passionfruit', 'cardamompod', 'mango', 'proprietaryblendofherbs']
31	31	3667	['Cooking & Baking', 'Grocery & Gourmet Food', 'Pantry Staples', 'Nuts & Seeds', 'Mixed Nuts']	25.95	20.95	['please see individual nutrition facts labels for ingredients.']	['pleaseseeindividualnutritionfactslabelsforingredients']
32	32	3515	['Baking Doughs', 'Grocery', 'Easter', 'Christmas', 'Butter & Margarine', 'Food & Beverage Ways To Shop', 'Frozen Bread & Dough', 'Breads & Bakery', 'Dinner Rolls', 'Thanksgiving Meal', 'Dairy', ' Eggs & Cheese', 'Featured Brands', 'Grocery & Gourmet Food', 'Food & Beverage', 'Refrigerated Doughs', 'Frozen Foods', 'Dairy', 'Packaged Foods', 'Holiday Shop', 'Baking', 'Fresh Food', 'General Mills',…	2.5	2.07	['enriched flour bleached wheat flour', 'niacin', 'ferrous sulfate', 'thiamin mononitrate', 'riboflavin', 'folic acid', 'water', 'sodium bicarbonate', 'vegetable shortening soybean and palm oil', 'hydrogenated palm oil', 'water', 'mono and diglycerides', 'tbhq and citric acid preservatives', 'beta carotene for', 'sodium aluminum phosphate', 'riboflavin', 'palm oil', 'vital wheat gluten', 'sodium …	['enrichedflourbleachedwheatflour', 'niacin', 'ferroussulfate', 'thiaminmononitrate', 'riboflavin', 'folicacid', 'water', 'sodiumbicarbonate', 'palm oil', 'palm oil', 'water', 'monoanddiglycerides', 'tbhqandcitricacidpreservatives', 'betacarotenefor', 'sodiumaluminumphosphate', 'riboflavin', 'palm oil', 'vitalwheatgluten', 'sodiumaluminiumphosphatecontainslessofvitalwheatgluten', 'folicacid', 'pa…
33	33	3529	['Grocery & Gourmet Food', 'Dairy', ' Cheese & Eggs', 'Kids & Baby', 'Yogurt']	2.69	2.69	['isomalt', 'chewing gum base', 'sorbitol', 'maltitol syrup', 'fruit juices from concentrate lemon', 'orange', 'strawberry', 'mango', 'kiwi', 'raspberry', 'blackberry', 'flavors contains less than percent of malic acid', 'maltitol', 'tartaric acid', 'aspartame', 'citric acid', 'glycerol', 'gum arabic', 'acesulfame k', 'lecithin', 'coconut fat', 'colors turmeric', 'carmines', 'paprika oleoresin', …	['isomalt', 'chewinggumbase', 'sorbitol', 'maltitolsyrup', 'fruitjuicesfromconcentratelemon', 'orange', 'strawberry', 'mango', 'kiwi', 'raspberry', 'blackberry', 'flavorscontainslessthanpercentofmalicacid', 'maltitol', 'tartaricacid', 'aspartame', 'citricacid', 'glycerol', 'gumarabic', 'acesulfamek', 'lecithin', 'coconutfat', 'colorsturmeric', 'carmines', 'paprikaoleoresin', 'carnaubawax', 'bhtto…
34	34	2910	['Household & Grocery', 'Food & Snacks', 'Coffee & Tea']	3.19	3.19	['andor high oleic canola and less than of sodium caseinate', 'water', 'water', 'sugar', 'vegetable oil high oleic soybean', 'andor high oleic canola and less than of sodium caseinate', 'monoand diglycerides', 'dipotassium phosphate', 'and flavors', 'cellulose gel', 'cellulose gum', 'carrageenan', 'tbhq . not a source of lactose.', 'cellulose gum', 'monoand diglycerides', 'cellulose gel', 'carrag…	['andorhigholeiccanolaandlessthanofsodiumcaseinate', 'water', 'water', 'sugar', 'vegetableoilhigholeicsoybean', 'andorhigholeiccanolaandlessthanofsodiumcaseinate', 'monoanddiglycerides', 'dipotassiumphosphate', 'andflavors', 'cellulosegel', 'cellulosegum', 'carrageenan', 'tbhqnotasourceoflactose', 'cellulosegum', 'monoanddiglycerides', 'cellulosegel', 'carrageenan', 'vegetableoilhigholeicsoybean'…
35	35	4516	['Jams', ' Jellies & Sweet Spreads', 'Grocery & Gourmet Food', 'Pantry Staples', 'Jams', ' Jellies & Preserves']	14.95	14.95	['plums water sugar fruit pectin lemon juice cinnamon nutmeg ginger salt']	['plumswatersugarfruitpectinlemonjuicecinnamonnutmeggingersalt']
37	37	1822	['Cooking & Baking', 'Grocery & Gourmet Food', 'Extracts & Flavoring', 'Baking Ingredients', 'Extracts & Colorings', 'Pantry Staples', 'Extracts Colorings', 'Baking', 'Food']	20.0	7.95	['alcohol', 'cinnamon oil', 'alcohol', 'water', 'glycerin', 'and cinnamon oil', 'glycerine', 'waterclick for product spec sheetsinformation for ecigarette and non food drink customers']	['alcohol', 'cinnamonoil', 'alcohol', 'water', 'glycerin', 'andcinnamonoil', 'glycerine', 'waterclickforproductspecsheetsinformationforecigaretteandnonfooddrinkcustomers']
38	38	4129	['Potato', 'Chips & Crisps', 'Grocery & Gourmet Food', 'Snack Foods']	33.65	26.29	['potatoes', 'sunflower oil', 'sugar', 'salt', 'onion powder white onion', 'sweet maui onion', 'garlic powder', 'flavor', 'citric acid.']	['potatoes', 'sunfloweroil', 'sugar', 'salt', 'onionpowderwhiteonion', 'sweetmauionion', 'garlicpowder', 'flavor', 'citricacid']
39	39	3590	['Grocery & Gourmet Food', 'Meat Substitutes']	42.99	42.99	['designatedgrocery']	['designatedgrocery']
40	40	2883	['Potato', 'Chips & Crisps', 'Grocery & Gourmet Food', 'Dairy', ' Cheese & Eggs', 'Cheddar', 'Snack Foods', 'Cheese']	12.99	12.99	['cheese pasteurized cultured milk', 'salt', 'enzymes', 'brown rice', 'oat bran', 'red and green bell peppers', 'spices', 'onion and garlic powder', 'rice flour', 'rice bran oil.']	['cheesepasteurizedculturedmilk', 'salt', 'enzymes', 'brownrice', 'oatbran', 'redandgreenbellpeppers', 'spices', 'onionandgarlicpowder', 'riceflour', 'ricebranoil']
41	41	3319	['Cooking & Baking', 'Grocery & Gourmet Food', 'Hazelnuts', 'Pantry Staples', 'Nuts & Seeds']	14.59	13.99	['roasted hazelnuts kernels']	['roastedhazelnutskernels']
42	42	1049	['Cooking & Baking', 'Walnuts', 'Bakery & Bread', 'Grocery & Gourmet Food', 'Pantry Staples', 'Nuts & Seeds', 'Sandwich Breads', 'Fresh Food', 'Food']	9.48	8.12	['total fat g saturated fat . g trans fat gpolyunsaturated fat gmonounsaturated fat']	['totalfatgsaturatedfatgtransfatgpolyunsaturatedfatgmonounsaturatedfat']
43	43	3873	['Dried Fruits', 'Grocery & Gourmet Food', 'Dried Fruits & Vegetables', 'Produce', 'Dried Berries']	16.95	16.95	['freeze dried whole blackberries', 'whole raspberries', 'whole blueberries', 'and sliced strawberries']	['freezedriedwholeblackberries', 'wholeraspberries', 'wholeblueberries', 'andslicedstrawberries']
44	44	3356	['Balanced Nutrition', 'Diet Nutrition', 'Drinks', 'Diet & Nutrition']	8.49	8.49	['chromium chloride', 'acesulfame potassium', 'less than . of flavor', 'ct water', 'copper sulfate', 'and vitamin b.', 'riboflavin', 'vitamin b', 'ct water', 'sucralose', 'corn maltodextrin', 'whey protein isolate', 'less than . of flavor', 'whey protein isolate', 'citric acid', 'sugar', 'zinc sulfate', 'red', 'niacinamide', 'sodium selenate', 'ensure clear nutrition drink mixed fruit readytodrin…	['chromiumchloride', 'acesulfamepotassium', 'lessthanofflavor', 'ctwater', 'coppersulfate', 'andvitaminb', 'riboflavin', 'vitaminb', 'ctwater', 'sucralose', 'cornmaltodextrin', 'wheyproteinisolate', 'lessthanofflavor', 'wheyproteinisolate', 'citricacid', 'sugar', 'zincsulfate', 'red', 'niacinamide', 'sodiumselenate', 'ensureclearnutritiondrinkmixedfruitreadytodrinkfloz', 'ctwater', 'cornmaltodext…
45	45	3590	['Grocery & Gourmet Food', 'Meat Substitutes', 'Meat', ' Seafood Poultry', 'Hot Dogs', 'Hot Dogs', ' Links & Sausages', 'Fresh Food', 'Bacon Sausages', 'Food', 'Meat', ' Seafood & Poultry']	25.51	21.66	['hydrolyzed corn protein', 'soy protein concentrate', 'vitamins niacinamide', 'hydrolyzed soy protein', 'textured vegetable protein wheat gluten', 'soy lecithin', 'vitamin b cyanocobalamin', 'garlic powder', 'smoke', 'calcium pantothenate', 'vitamin b thiamin mononitrate', 'water', 'propylene glycol', 'llysine monohydrochloride', 'vitamin b riboflavin', 'onion powder', 'salt.', 'torula yeast. co…	['hydrolyzedcornprotein', 'soyproteinconcentrate', 'vitaminsniacinamide', 'hydrolyzedsoyprotein', 'texturedvegetableproteinwheatgluten', 'soylecithin', 'vitaminbcyanocobalamin', 'garlicpowder', 'smoke', 'calciumpantothenate', 'vitaminbthiaminmononitrate', 'water', 'propyleneglycol', 'llysinemonohydrochloride', 'vitaminbriboflavin', 'onionpowder', 'salt', 'torulayeastcontainsorlessofmonoanddiglyce…
46	46	572	['Grocery & Gourmet Food', 'Pantry Staples', 'Condiments & Salad Dressings', 'Mustard', 'Dijon Mustard']	8.54	7.5	['water salt mustard seeds vinegar citric acid preservative']	['watersaltmustardseedsvinegarcitricacidpreservative']
47	47	613	['Grocery & Gourmet Food', 'Snack Foods', 'Organic Foods', 'Snacks', 'Food & Grocery', 'Crackers', 'Wheat', 'Food']	17.96	3.82	['we choose that are not only delicious', 'but also have a positive impact on farmers', 'communities', 'animals', 'the environment', 'and you.', 'wheat flour', 'expeller pressed vegetable oil sunflower', 'canola andor safflower', 'salt', 'valley cheddar cheese', 'pasteurized milk', 'cheese culture', 'salt', 'enzymes', 'evaporated cane juice', 'barley malt', 'butter', 'yeast extract', 'whey', 'yea…	['wechoosethatarenotonlydelicious', 'butalsohaveapositiveimpactonfarmers', 'communities', 'animals', 'theenvironment', 'andyou', 'wheatflour', 'expellerpressedvegetableoilsunflower', 'canolaandorsafflower', 'salt', 'valleycheddarcheese', 'pasteurizedmilk', 'cheeseculture', 'salt', 'enzymes', 'evaporatedcanejuice', 'barleymalt', 'butter', 'yeastextract', 'whey', 'yeast', 'annattoandpaprika', 'flav…
48	48	1487	['Grocery & Gourmet Food', 'Meat & Seafood', 'Seafood', 'Caviars & Roes']	139.99	139.99	['fish roe fine salt']	['fishroefinesalt']
49	49	1477	['Grocery & Gourmet Food', 'Food & Beverage Gifts', 'Candy & Chocolate Gifts']	25.0	20.51	['acacia gum', 'sorbitol', 'maltitol', 'orange juice concentrate', 'flavors orange', 'citric acid', 'ascorbic acid', 'aspartame', 'acesulfame potassium', 'carotene. contains phenylalanine.']	['acaciagum', 'sorbitol', 'maltitol', 'orangejuiceconcentrate', 'flavorsorange', 'citricacid', 'ascorbicacid', 'aspartame', 'acesulfamepotassium', 'carotenecontainsphenylalanine']
50	50	4125	['Beans', 'Grocery & Gourmet Food', 'Pantry Staples', 'Dried Beans', ' Lentils & Peas']	28.88	17.82	['pinto beans']	['pintobeans']
51	51	819	['Grocery & Gourmet Food', 'Hard Candy', 'Candy & Chocolate', 'Hard Candy & Lollipops']	27.2	9.99	['sugar', 'corn syrup', 'partially hydrogenated palm oil', 'partially hydrogenated rapeseed oil', 'butter fat', 'flavors', 'coffee extract', 'caramel', 'salt.']	['sugar', 'cornsyrup', 'palm oil', 'partiallyhydrogenatedrapeseedoil', 'butterfat', 'flavors', 'coffeeextract', 'caramel', 'salt']
52	52	730	['Household & Grocery', 'Food & Snacks', 'Household and Grocery', 'Food and Snacks', 'Canned and Prepared', 'Canned & Prepared']	54.79	54.79	['water', 'onion', 'jalapeno peppers', 'corn starch', 'vinegar and salt.nutrition factsserving size tbspservings per container nutrientamount per serving daily valuecaloriesxasodiummgtotal carbohydrategsugarsgxavitamin axavitamin cxa', 'jalapeno peppers', 'water', 'onion', 'corn starch', 'vinegar and salt.nutrition factsserving size tbspservings per container nutrientamount per serving daily valu…	['water', 'onion', 'jalapenopeppers', 'cornstarch', 'vinegarandsaltnutritionfactsservingsizetbspservingspercontainernutrientamountperservingdailyvaluecaloriesxasodiummgtotalcarbohydrategsugarsgxavitaminaxavitamincxa', 'jalapenopeppers', 'water', 'onion', 'cornstarch', 'vinegarandsaltnutritionfactsservingsizetbspservingspercontainernutrientamountperservingdailyvaluecaloriessodiummgtotalcarbohydrat…
53	53	2032	['Tea', 'Grocery & Gourmet Food', 'Herbal', 'Coffee', ' Tea & Cocoa', 'Beverages']	49.99	49.99	['green tea', 'white tea']	['greentea', 'whitetea']
54	54	2278	['Grocery & Gourmet Food', 'Vegetable Juice', 'Juices', 'Beverages', 'Bottled Beverages', ' Water & Drink Mixes']	31.79	29.95	['vegetable juice water and concentrated juices of tomatoes', 'carrots', 'celery', 'beets', 'parsley', 'lettuce', 'watercress', 'spinach', 'salt', 'vitamin c', 'beta carotene', 'flavoring', 'citric acid.']	['vegetablejuicewaterandconcentratedjuicesoftomatoes', 'carrots', 'celery', 'beets', 'parsley', 'lettuce', 'watercress', 'spinach', 'salt', 'vitaminc', 'betacarotene', 'flavoring', 'citricacid']
55	55	1992	['Cooking & Baking', 'Syrups', ' Sugars & Sweeteners', 'Grocery & Gourmet Food', 'Pantry Staples', 'Maple Syrup']	12.48	12.48	['maple sap']	['maplesap']
56	56	3635	['Grocery & Gourmet Food', 'Electronics', 'Candy & Chocolate', 'Mints']	34.66	34.66	['xylitol', 'gum base', 'isomalt', 'sorbitol', 'and artifical', 'less then of talc', 'magnesium stearate', 'gum arabic', 'gelatin', 'acesulfame potassium', 'acetyated mono and diglyceride as emulsifier', 'sucralose', 'carnauba wax', 'bht . contains soy.']	['xylitol', 'gumbase', 'isomalt', 'sorbitol', 'andartifical', 'lessthenoftalc', 'magnesiumstearate', 'gumarabic', 'gelatin', 'acesulfamepotassium', 'acetyatedmonoanddiglycerideasemulsifier', 'sucralose', 'carnaubawax', 'bhtcontainssoy']
57	57	55	['Household & Grocery', 'Food & Snacks', 'Candy']	1.49	0.99	['nonfat milk', 'hydrogenated coconut oil', 'reduced fat milk milk', 'mono and diglycerides', 'caramel color.', 'soy lecithin', 'whey and less than of salt', 'corn syrup', 'sugar', 'and flavors', 'corn syrup', 'sugar', 'reduced fat milk milk', 'nonfat milk', 'hydrogenated coconut oil', 'whey and less than of salt', 'mono and diglycerides', 'and flavors', 'soy lecithin', 'caramel color.']	['nonfatmilk', 'hydrogenatedcoconutoil', 'reducedfatmilkmilk', 'monoanddiglycerides', 'caramelcolor', 'soylecithin', 'wheyandlessthanofsalt', 'cornsyrup', 'sugar', 'andflavors', 'cornsyrup', 'sugar', 'reducedfatmilkmilk', 'nonfatmilk', 'hydrogenatedcoconutoil', 'wheyandlessthanofsalt', 'monoanddiglycerides', 'andflavors', 'soylecithin', 'caramelcolor']
58	58	683	['Grocery & Gourmet Food', 'Herbs', ' Spices & Seasonings', 'Pantry Staples', 'Gourmet Rubs', 'Mixed Spices & Seasonings']	22.99	15.06	['raw sugar cane', 'sea salt', 'chilies', 'onion', 'garlic', 'turmeric', 'celery seed', 'cumin', 'and other spices']	['rawsugarcane', 'seasalt', 'chilies', 'onion', 'garlic', 'turmeric', 'celeryseed', 'cumin', 'andotherspices']
59	59	2100	['Grocery & Gourmet Food', 'Snack Foods']	10.31	10.02	['mechanically separated chicken', 'pork', 'soy protein concentrate', 'salt', 'flavoring', 'contains less that of corn syrup solids', 'beef', 'paprika', 'sodium erythorbate', 'sodium nitrite', 'red . pickled in vinegar', 'water', 'salt', 'red . contains soy.']	['mechanicallyseparatedchicken', 'pork', 'soyproteinconcentrate', 'salt', 'flavoring', 'containslessthatofcornsyrupsolids', 'beef', 'paprika', 'sodiumerythorbate', 'sodiumnitrite', 'redpickledinvinegar', 'water', 'salt', 'redcontainssoy']
60	60	3609	['Dried Fruits', 'Grocery & Gourmet Food', 'Dried Fruits & Vegetables', 'Produce', 'Dried Pineapples']	16.98	14.98	['pineapple chunks', 'sugar', 'sulfur']	['pineapplechunks', 'sugar', 'sulfur']
61	61	4048	['Household & Grocery', 'Household Grocery', 'Cleaning Supplies', 'Dishwashing Detergent']	4.99	3.75	['citrus aurantium dulcis peel oil', 'lavandula angustifolia oil', 'sodium lauryl sulfate', 'lauryl glucoside', 'water', 'sodium lauryl sulfate', 'lauryl glucoside', 'lauramine oxide', 'fragrance', 'glycerin', 'lavandula angustifolia oil', 'citrus aurantium dulcis peel oil', 'quillaja saponaria bark extract', 'aloe barbadensis leaf', 'polysorbate', 'tetrasodium glutamate diacetate', 'citric acid'…	['citrusaurantiumdulcispeeloil', 'lavandulaangustifoliaoil', 'sodiumlaurylsulfate', 'laurylglucoside', 'water', 'sodiumlaurylsulfate', 'laurylglucoside', 'lauramineoxide', 'fragrance', 'glycerin', 'lavandulaangustifoliaoil', 'citrusaurantiumdulcispeeloil', 'quillajasaponariabarkextract', 'aloebarbadensisleaf', 'polysorbate', 'tetrasodiumglutamatediacetate', 'citricacid', 'pegcocoate', 'methylisot…
62	62	707	['Grits', 'Breakfast Foods', 'Breakfast', 'Grocery & Gourmet Food', 'Cereals', 'Hot Cereals', 'Food & Beverage', 'Breakfast & Cereal', 'Packaged Foods', 'Oatmeal', 'Food']	14.95	3.55	['granulated rice', 'ferric orthophosphate', 'niacinamide', 'thiamine mononitrate', 'riboflavin .']	['granulatedrice', 'ferricorthophosphate', 'niacinamide', 'thiaminemononitrate', 'riboflavin']
63	63	478	['Prime Pantry']	8.86	5.99	['arabica coffee.']	['arabicacoffee']
65	65	4317	['Grocery & Gourmet Food', 'Breads & Bakery', 'Flatbreads', 'Breads']	6.75	6.75	['flour', 'water', 'soy palm oil', 'aluminumfree baking powder', 'sea salt. .']	['flour', 'water', 'palm oil', 'aluminumfreebakingpowder', 'seasalt']
66	66	4258	['Breakfast Foods', 'Grocery & Gourmet Food', 'Cookies', 'Breakfast & Cereal Bars', 'Breads & Bakery']	9.2	9.19	['gluten free rolled oats', 'brown rice syrup', 'brown rice', 'filtered water', 'earth balance oil blend palm fruit', 'canola and olive oils', 'filtered water', 'pure salt', 'flavor derived from corn', 'no msg', 'no alcohol', 'no gluten', 'sunflower lecithin', 'lactic acid nondairy', 'derived from sugar beets and colored with annatto extract', 'sucanat', 'dried apples', 'apple pie', 'xanthan gum.…	['glutenfreerolledoats', 'brownricesyrup', 'brownrice', 'filteredwater', 'palm oil', 'canolaandoliveoils', 'filteredwater', 'puresalt', 'flavorderivedfromcorn', 'nomsg', 'noalcohol', 'nogluten', 'sunflowerlecithin', 'lacticacidnondairy', 'derivedfromsugarbeetsandcoloredwithannattoextract', 'sucanat', 'driedapples', 'applepie', 'xanthangumcontainspeanuts', 'glutenfreerolledoats', 'brownricesyrupbr…
68	68	870	['Chips & Crisps', 'Grocery & Gourmet Food', 'Snack Foods', 'Corn', 'Snacks', 'Packaged Foods', 'Chips & Pretzels', 'Food']	44.49	44.49	['sodium phosphate', 'monosodium glutamate', 'fdc yellow', 'disodium inosinate', 'color', 'riboflavin', 'whey', 'flavor', 'enriched corn meal', 'corn meal', 'garlic powder', 'fdc red lake', 'potato flakes', 'cheddar cheese', 'citric acid', 'sugar', 'milk', 'buttermilk', 'folic acid', 'betacarotene', 'enzymes', 'sodium chloride', 'disodium guanylate', 'lactic acid', 'romano cheese', 'niacin', 'che…	['sodiumphosphate', 'monosodiumglutamate', 'fdcyellow', 'disodiuminosinate', 'color', 'riboflavin', 'whey', 'flavor', 'enrichedcornmeal', 'cornmeal', 'garlicpowder', 'fdcredlake', 'potatoflakes', 'cheddarcheese', 'citricacid', 'sugar', 'milk', 'buttermilk', 'folicacid', 'betacarotene', 'enzymes', 'sodiumchloride', 'disodiumguanylate', 'lacticacid', 'romanocheese', 'niacin', 'cheesecultures', 'par…
70	70	1441	['Household & Grocery', 'Food & Snacks', 'Canned & Prepared']	3.99	3.99	['water', 'potatoes', 'onions', 'green peas', 'cumin', 'cream', 'coriander', 'ginger', 'turmeric', 'salt', 'green peppers', 'carrots', 'sunflower oil', 'cashew nuts', 'sweet corn', 'spices', 'garlic', 'tomatoes', 'chilies']	['water', 'potatoes', 'onions', 'greenpeas', 'cumin', 'cream', 'coriander', 'ginger', 'turmeric', 'salt', 'greenpeppers', 'carrots', 'sunfloweroil', 'cashewnuts', 'sweetcorn', 'spices', 'garlic', 'tomatoes', 'chilies']
71	71	1222	['Grocery & Gourmet Food', 'Food & Beverage Gifts', 'Assortments & Variety Gifts']	28.95	27.95	['original summer sausage roasted garlic red pepper sausage', 'dans sweet n hot mustard', 'elki water crackers']	['originalsummersausageroastedgarlicredpeppersausage', 'danssweetnhotmustard', 'elkiwatercrackers']
72	72	1676	['Household & Grocery', 'Food & Snacks', 'Household and Grocery', 'Food and Snacks', 'Canned and Prepared', 'Canned & Prepared']	1.99	1.69	['water', 'sea salt', 'sodium phosphate', 'enzymes', 'thiamine mononitrate', 'enriched wheat flour wheat flour', 'cream', 'riboflavin', 'folic acid', 'textured soy protein concentrate soy protein concentrate', 'flavorings', 'iron', 'yeast extract', 'malted barley flour', 'tomatoes tomato puree', 'water', 'salt', 'and folic acid', 'ammonium chloride', 'beef', 'citric acid', 'caramel coloring', 'cr…	['water', 'seasalt', 'sodiumphosphate', 'enzymes', 'thiaminemononitrate', 'enrichedwheatflourwheatflour', 'cream', 'riboflavin', 'folicacid', 'texturedsoyproteinconcentratesoyproteinconcentrate', 'flavorings', 'iron', 'yeastextract', 'maltedbarleyflour', 'tomatoestomatopuree', 'water', 'salt', 'andfolicacid', 'ammoniumchloride', 'beef', 'citricacid', 'caramelcoloring', 'crackermealbleachedwheatfl…
73	73	4505	['Household & Grocery', 'Nuts', 'Food & Snacks']	14.99	8.99	['sea salt', 'cashews', 'cashews', 'peanut andor canola andor cottonseed oil', 'sea salt.', 'canola andor peanut andor cottonseed oil']	['seasalt', 'cashews', 'cashews', 'peanutandorcanolaandorcottonseedoil', 'seasalt', 'canolaandorpeanutandorcottonseedoil']
74	74	1556	['Nut & Seed Butters', 'Grocery & Gourmet Food', 'Peanut Butter', 'Pantry Staples']	15.1	9.46	['peanut flour', 'cane sugar', 'flavor', 'salt']	['peanutflour', 'canesugar', 'flavor', 'salt']
75	75	4505	['Household & Grocery', 'Food & Snacks', 'Cookies']	5.49	5.49	['chocolate chips', 'enriched flour', 'sodium bicarbonate', 'salt', 'and flavor', 'molasses', 'butter', 'dried unsweetened coconut', 'baking powder', 'sugar', 'liquid whole eggs']	['chocolatechips', 'enrichedflour', 'sodiumbicarbonate', 'salt', 'andflavor', 'molasses', 'butter', 'driedunsweetenedcoconut', 'bakingpowder', 'sugar', 'liquidwholeeggs']
76	76	4128	['Grocery', 'Grocery & Gourmet Food', 'Hard Candy', 'Candy & Chocolate', 'Hard Candy & Lollipops']	22.0	20.04	['pure maple syrup.']	['puremaplesyrup']
77	77	1133	['Grocery & Gourmet Food', 'Mayonnaise', 'Pantry Staples', 'Condiments & Salad Dressings']	16.65	16.61	['soybean oil', 'eggs', 'water', 'distilled and cider vinegar', 'salt', 'oleoresin paprika', 'flavors', 'calcium disodium edta added to protect flavor.']	['soybeanoil', 'eggs', 'water', 'distilledandcidervinegar', 'salt', 'oleoresinpaprika', 'flavors', 'calciumdisodiumedtaaddedtoprotectflavor']
78	78	3433	['Lemonade', 'Grocery & Gourmet Food', 'Soft Drink Mixes', 'Juices', 'Beverages', 'Bottled Beverages', ' Water & Drink Mixes', 'Powdered Drink Mixes & Flavorings']	17.94	9.75	['sugar', 'citric acid', 'contains less than of ascorbic acid', 'flavor', 'soy lecithin', 'sodium citrate', 'magnesium oxide', 'sucralose', 'calcium fumarate', 'color', 'yellow lake', 'tocopherol .', 'sugar', 'citric acid', 'contains less than of flavor', 'ascorbic acid', 'sodium citrate', 'magnesium oxide', 'sucralose', 'calcium fumarate', 'soy lecithin', 'color', 'yellow lake', 'tocopherol .']	['sugar', 'citricacid', 'containslessthanofascorbicacid', 'flavor', 'soylecithin', 'sodiumcitrate', 'magnesiumoxide', 'sucralose', 'calciumfumarate', 'color', 'yellowlake', 'tocopherol', 'sugar', 'citricacid', 'containslessthanofflavor', 'ascorbicacid', 'sodiumcitrate', 'magnesiumoxide', 'sucralose', 'calciumfumarate', 'soylecithin', 'color', 'yellowlake', 'tocopherol']
79	79	3058	['Food Snacks', 'Household & Grocery', 'Household Grocery', 'Food & Snacks', 'Household and Grocery', 'Food and Snacks', 'Bars']	5.49	5.29	['whole grain blend', 'sea salt', 'chocolate liquor', 'vanilla extract', 'gum acacia', 'vitamin e .', 'vitamin e', 'whole grain blend', 'canola oil', 'flavor', '.', 'honey', 'whole grain blend', 'tapioca syrup', 'dried cane syrup', 'honey', 'canola oil', 'chocolate liquor', 'sugar', 'brown rice syrup', 'gum acacia', 'sea salt', 'flavor', 'vanilla extract', 'cocoa powder', 'soy lecithin', 'vitamin…	['wholegrainblend', 'seasalt', 'chocolateliquor', 'vanillaextract', 'gumacacia', 'vitamine', 'vitamine', 'wholegrainblend', 'canolaoil', 'flavor', '', 'honey', 'wholegrainblend', 'tapiocasyrup', 'driedcanesyrup', 'honey', 'canolaoil', 'chocolateliquor', 'sugar', 'brownricesyrup', 'gumacacia', 'seasalt', 'flavor', 'vanillaextract', 'cocoapowder', 'soylecithin', 'vitamine', 'tapiocasyrup', 'driedca…
80	80	1962	['Grocery & Gourmet Food', 'Meat', ' Poultry & Seafood', 'Pantry Staples', 'Canned', ' Jarred & Packaged Foods', 'Spiced Meat']	8.65	8.47	['pork', 'water', 'salt', 'modified potato starch', 'sugar', 'potassium chloride', 'sodium nitrite.']	['pork', 'water', 'salt', 'modifiedpotatostarch', 'sugar', 'potassiumchloride', 'sodiumnitrite']
81	81	979	['Grocery & Gourmet Food', 'Food & Beverage Gifts', 'Sugar & Sweeteners', 'Baking', 'Food']	9.58	3.63	['salt', 'unrefined cane sugar', 'unrefined cane sugar', 'salt', 'sulphite.', 'sulphite.']	['salt', 'unrefinedcanesugar', 'unrefinedcanesugar', 'salt', 'sulphite', 'sulphite']
82	82	2042	['Grocery', 'Cooking & Baking', 'Grocery & Gourmet Food', 'Cooking Oils', ' Vinegars & Sprays', 'Oils', 'Pantry Staples', 'Sunflower', 'Vegetable']	13.99	13.99	['soybean oil', 'peanut oil', 'tbhq and citric acid', 'dimethyl silicone .']	['soybeanoil', 'peanutoil', 'tbhqandcitricacid', 'dimethylsilicone']
83	83	1334	['Household & Grocery', 'Food & Snacks', 'Household and Grocery', 'Food and Snacks', 'Crackers']	1.19	1.0	['cheddar cheese annatto', 'unbleached enriched wheat flour', 'contains percent or less of leavening', 'contains percent or less of sugar', 'contains percent or less of salt', 'contains percent or less of spices', 'onion powder', 'contains percent or less of xayeastcontains percent or less of sugar', 'contains percent or less of autolyzed yeastcontains percent or less of leavening onion powder', …	['cheddarcheeseannatto', 'unbleachedenrichedwheatflour', 'containspercentorlessofleavening', 'containspercentorlessofsugar', 'containspercentorlessofsalt', 'containspercentorlessofspices', 'onionpowder', 'containspercentorlessofxayeastcontainspercentorlessofsugar', 'containspercentorlessofautolyzedyeastcontainspercentorlessofleaveningonionpowder', 'unbleachedenrichedwheatflourflourniacinreducedir…
84	84	2409	['Laundry Supplies', 'Household & Grocery', 'Household Grocery', 'Household and Grocery', 'Fabric Care', 'Fabric Softeners']	5.99	5.99	['water', 'contains water', 'odor eliminator derived from corn', 'odor eliminator derived from corn', 'alcohol', 'fragrance.', 'contains water', 'alcohol', 'odor eliminator derived from corn', 'fragrance.', 'fragrance']	['water', 'containswater', 'odoreliminatorderivedfromcorn', 'odoreliminatorderivedfromcorn', 'alcohol', 'fragrance', 'containswater', 'alcohol', 'odoreliminatorderivedfromcorn', 'fragrance', 'fragrance']
85	85	2212	['Sandwich', 'Grocery & Gourmet Food', 'Cookies', 'Breads & Bakery', 'Desserts', 'Snacks', ' Cookies & Chips', 'Food']	24.63	2.69	['high fructose corn syrup', 'thiamine mononitrate', 'reduced iron', 'sodium sulfite', 'riboflavin', 'folic acid', 'enriched flour wheat flour', 'niacin', 'cocoa', 'potassium sorbate to retain freshness.', 'salt', 'corn syrup', 'defatted soy flour', 'gelatin', 'artificial', 'palm and palm kernel oil', 'cocoa processed with alkali', 'baking soda', 'soy lecithin', 'soybean oil', 'sugar']	['highfructosecornsyrup', 'thiaminemononitrate', 'reducediron', 'sodiumsulfite', 'riboflavin', 'folicacid', 'enrichedflourwheatflour', 'niacin', 'cocoa', 'potassiumsorbatetoretainfreshness', 'salt', 'cornsyrup', 'defattedsoyflour', 'gelatin', 'artificial', 'palm oil', 'cocoaprocessedwithalkali', 'bakingsoda', 'soylecithin', 'soybeanoil', 'sugar']
86	86	1039	['Grocery & Gourmet Food', 'Chocolate Truffles', 'Candy & Chocolate', 'Chocolate & Fudge']	15.18	3.78	['sugar', 'vegetable oil coconut', 'palm kernel', 'cocoa butter', 'chocolate', 'milk', 'skim milk', 'milkfat', 'soya lecithin', 'barley malt powder', 'flavors.', 'sugar', 'vegetable oil coconut', 'palm kernel', 'cocoa butter', 'chocolate', 'milk', 'skim milk', 'milk fat', 'soya lecithin', 'barley malt powder', 'flavors.']	['sugar', 'vegetableoilcoconut', 'palmkernel', 'cocoabutter', 'chocolate', 'milk', 'skimmilk', 'milkfat', 'soyalecithin', 'barleymaltpowder', 'flavors', 'sugar', 'vegetableoilcoconut', 'palmkernel', 'cocoabutter', 'chocolate', 'milk', 'skimmilk', 'milkfat', 'soyalecithin', 'barleymaltpowder', 'flavors']
87	87	2617	['Grocery & Gourmet Food', 'Chocolate Drink Mixes', 'Beverages', 'Bottled Beverages', ' Water & Drink Mixes', 'Powdered Drink Mixes & Flavorings']	27.06	27.06	['sugar', 'whey', 'corn maltodextrin', 'malt extract malted barley', 'barley', 'caramel', 'soy lecithin', 'nonfat milk', 'caramel', 'beet juice', 'flavors', 'soy lecithin', 'salt', 'molasses.']	['sugar', 'whey', 'cornmaltodextrin', 'maltextractmaltedbarley', 'barley', 'caramel', 'soylecithin', 'nonfatmilk', 'caramel', 'beetjuice', 'flavors', 'soylecithin', 'salt', 'molasses']
88	88	1060	['Macadamia Nuts', 'Cooking & Baking', 'Grocery & Gourmet Food', 'Pantry Staples', 'Nuts & Seeds']	16.99	13.99	['rolled oats', 'barley flakes', 'rice bran', 'macadamia nuts', 'sunflower seeds', 'barley bran', 'oat bran', 'wheatgerm', 'dried cranberries cranberries', 'sugar', 'sunflower oil', 'sultanas', 'currants', 'pumpkin kernels', 'raw sugar', 'prune juice', 'glycerine', 'spices.']	['rolledoats', 'barleyflakes', 'ricebran', 'macadamianuts', 'sunflowerseeds', 'barleybran', 'oatbran', 'wheatgerm', 'driedcranberriescranberries', 'sugar', 'sunfloweroil', 'sultanas', 'currants', 'pumpkinkernels', 'rawsugar', 'prunejuice', 'glycerine', 'spices']
89	89	2502	['Grocery', 'Cooking & Baking', 'Grocery & Gourmet Food', 'Pantry Staples', 'Nuts & Seeds', 'Sunflower Seeds']	57.64	49.92	['sunflower seeds', 'salt']	['sunflowerseeds', 'salt']
90	90	224	['Grocery & Gourmet Food', 'Cookies', 'Chocolate Chip', 'grocery', 'Breads & Bakery']	19.47	2.5	['unbleached enriched flour wheat flour', 'niacin', 'reduced iron', 'thiamine mononitrate vitamin b', 'riboflavin vitamin b', 'folic acid', 'semisweet chocolate chunks sugar', 'chocolate', 'dextrose', 'cocoa butter', 'milk', 'soy lecithin', 'sugar', 'canola oil', 'semisweet chocolate chips sugar', 'chocolate', 'cocoa butter', 'dextrose', 'milk', 'soy lecithin', 'palm oil', 'leavening baking soda'…	['unbleachedenrichedflourwheatflour', 'niacin', 'reducediron', 'thiaminemononitratevitaminb', 'riboflavinvitaminb', 'folicacid', 'semisweetchocolatechunkssugar', 'chocolate', 'dextrose', 'cocoabutter', 'milk', 'soylecithin', 'sugar', 'canolaoil', 'semisweetchocolatechipssugar', 'chocolate', 'cocoabutter', 'dextrose', 'milk', 'soylecithin', 'palm oil', 'leaveningbakingsoda', 'ammoniumphosphate', '…
92	92	2463	['Cooking & Baking', 'Walnuts', 'Grocery & Gourmet Food', 'Pantry Staples', 'Nuts & Seeds']	19.99	19.99	['walnuts']	['walnuts']
94	94	4256	['Cooking & Baking', 'Cashews', 'Nuts', 'Nuts', ' Trail Mix & Seeds', 'Nuts', ' Trail Mix Seeds', 'Nuts & Trail Mixes', 'Snacks', ' Cookies Chips', 'Grocery & Gourmet Food', 'Pantry Staples', 'Nuts & Seeds', 'Organic Foods', 'Snacks', ' Cookies & Chips', 'Food']	159.99	145.99	['cashews']	['cashews']
95	95	2412	['Snacks', ' Cookies Chips', 'Grocery & Gourmet Food', 'All Fruit Snacks', 'Snack Foods', 'Fruit Snacks', 'Food']	26.84	16.98	['granny smith apples.']	['grannysmithapples']
96	96	2697	['Home & Garden', 'Tuna Fish', 'Deli Salads', 'Grocery & Gourmet Food', 'Other Snack Foods', 'Food & Beverages', 'Meat', ' Poultry & Seafood', 'Pantry Staples', 'Seafood', 'Snack Foods', 'Canned', ' Jarred & Packaged Foods', 'Prepared Foods']	16.67	12.92	['tuna salad tuna light tuna', 'water', 'vegetable broth', 'salt', 'heat stable mayonnaise soybean oil', 'water', 'whole eggs', 'egg yolks', 'distilled vinegar', 'salt', 'celery', 'textured soy flour', 'sugar', 'carrots', 'contains or less water chestnuts', 'water', 'glucono delta lactone', 'onion crackers enriched flour wheat flour', 'niacin', 'reduced iron', 'thiamine mononitrate', 'riboflavin'…	['tunasaladtunalighttuna', 'water', 'vegetablebroth', 'salt', 'heatstablemayonnaisesoybeanoil', 'water', 'wholeeggs', 'eggyolks', 'distilledvinegar', 'salt', 'celery', 'texturedsoyflour', 'sugar', 'carrots', 'containsorlesswaterchestnuts', 'water', 'gluconodeltalactone', 'onioncrackersenrichedflourwheatflour', 'niacin', 'reducediron', 'thiaminemononitrate', 'riboflavin', 'folicacid', 'canolaoil',…
97	97	4071	['Home & Garden', 'Grocery', 'Meal Solutions', ' Grains & Pasta', 'Food & Beverages', 'Canned Goods', 'Fruit Snacks', 'Fruits', 'Canned Goods & Soups', 'Grocery & Gourmet Food', 'Mixed', 'Pantry Staples', 'Snack Foods', 'Canned', ' Jarred & Packaged Foods', 'Meal Solutions', ' Grains Pasta', 'Canned Fruit', 'Food']	20.99	11.99	['and citric acid.', 'white grape juice from concentrate water', 'peaches', 'flavors', 'white grape juice concentrate', 'cherries red', 'lemon juice from concentrate water', 'lemon juice concentrate', 'white grape juice from concentrate water', 'white grape juice concentrate', 'pineapple', 'peaches', 'pears', 'cherries', 'lemon juice from concentrate water', 'lemon juice concentrate', 'flavors', …	['andcitricacid', 'whitegrapejuicefromconcentratewater', 'peaches', 'flavors', 'whitegrapejuiceconcentrate', 'cherriesred', 'lemonjuicefromconcentratewater', 'lemonjuiceconcentrate', 'whitegrapejuicefromconcentratewater', 'whitegrapejuiceconcentrate', 'pineapple', 'peaches', 'pears', 'cherries', 'lemonjuicefromconcentratewater', 'lemonjuiceconcentrate', 'flavors', 'ascorbicacid', 'andcitricacid',…
98	98	1814	['Grocery & Gourmet Food', 'Cookies', 'Chocolate', 'Breads & Bakery']	21.54	18.3	['flour blend brown rice flour', 'white rice flour', 'tapioca starch', 'sweet rice flour', 'xanthan gum', 'evaporated cane sugar', 'nonhydrogenated palm oil', 'chocolate chunks evaporated cane sugar', 'cocoa paste', 'cocoa butter', 'nongmo soy lecithinemulsifier', 'glutenfree vanilla. chunks may contain traces of milk protein due to manufacturing equipment.', 'eggs', 'glutenfree', 'sea salt', 'ba…	['flourblendbrownriceflour', 'whitericeflour', 'tapiocastarch', 'sweetriceflour', 'xanthangum', 'evaporatedcanesugar', 'palm oil', 'chocolatechunksevaporatedcanesugar', 'cocoapaste', 'cocoabutter', 'nongmosoylecithinemulsifier', 'glutenfreevanillachunksmaycontaintracesofmilkproteinduetomanufacturingequipment', 'eggs', 'glutenfree', 'seasalt', 'bakingsoda', 'ammoniumbicarbonate']
99	99	4425	['Cooking & Baking', 'Grocery & Gourmet Food', 'Cooking Oils', ' Vinegars & Sprays', 'White Wine', 'Pantry Staples', 'Vinegars']	11.69	11.0	['california champagne vinegar.']	['californiachampagnevinegar']
100	100	1791	['Grocery & Gourmet Food', 'Herbs', ' Spices & Seasonings', 'Pantry Staples', 'Single Herbs & Spices', 'Garlic']	15.75	13.63	['partially hydrogenated soybean and cottonseed oil', 'water', 'salt', 'sugar', 'tapioca maltodextrin', 'garlic powder', 'mono and diglycerides', 'parmesan cheese milk', 'cheese cultures', 'salt', 'enzymes', 'citric acid', 'potassium sorbate and sodium benzoate', 'garlic oil', 'butter oil', 'and carrot oil .']	['partiallyhydrogenatedsoybeanandcottonseedoil', 'water', 'salt', 'sugar', 'tapiocamaltodextrin', 'garlicpowder', 'monoanddiglycerides', 'parmesancheesemilk', 'cheesecultures', 'salt', 'enzymes', 'citricacid', 'potassiumsorbateandsodiumbenzoate', 'garlicoil', 'butteroil', 'andcarrotoil']
101	101	2543	['Baby & Child', 'Juice & Water', 'Food and Formula', 'Food Formula', 'Juice and Water', 'Baby and Child', 'Baby Child', 'Juice Water', 'Food & Formula']	5.49	5.29	['water', 'grape', 'sodium chloride', 'potassium citrate', 'acesulfame potassium', 'fdc red', 'dextrose', 'sodium citrate', 'water', 'dextrose', 'citric acid', 'potassium citrate', 'sodium chloride', 'sodium citrate', 'acesulfame potassium', 'grape', 'zinc gluconate', 'sucralose', 'fdc red', 'fdc blue .', 'sucralose', 'fdc red', 'fdc blue .', 'zinc gluconate', 'fdc blue .', 'citric acid']	['water', 'grape', 'sodiumchloride', 'potassiumcitrate', 'acesulfamepotassium', 'fdcred', 'dextrose', 'sodiumcitrate', 'water', 'dextrose', 'citricacid', 'potassiumcitrate', 'sodiumchloride', 'sodiumcitrate', 'acesulfamepotassium', 'grape', 'zincgluconate', 'sucralose', 'fdcred', 'fdcblue', 'sucralose', 'fdcred', 'fdcblue', 'zincgluconate', 'fdcblue', 'citricacid']
102	102	3078	['Nut & Seed Butters', 'Grocery & Gourmet Food', 'Pantry Staples', 'Almond Butter']	24.95	24.95	['almond butter', 'raspberry spread cane sugar raspberries', 'pectin.']	['almondbutter', 'raspberryspreadcanesugarraspberries', 'pectin']
103	103	3773	['Cookies', ' Chips & Snacks', 'Grocery', 'Easter', 'Food & Beverage Ways To Shop', 'Condiments', ' Sauces Spices', 'Crackers', 'Thanksgiving Meal', 'Snacks', ' Cookies Chips', 'Grocery & Gourmet Food', 'Food & Beverage', 'Snack Foods', 'Nabisco Crackers', 'Salt', ' Spices Seasoning', 'Special Diets', 'Cookies & Crackers', 'Wheat', 'Holiday Shop', 'Chips', ' Snacks & Cookies', 'Food', 'Chips', ' …	15.36	2.44	['canola oil', 'whole grain wheat', 'canola oil', 'sea salt.', 'whole grain wheat', 'sea salt', 'whole grain wheat', 'canola oil', 'sea salt.', 'whole grain wheat', 'canola oil', 'sea salt.']	['canolaoil', 'wholegrainwheat', 'canolaoil', 'seasalt', 'wholegrainwheat', 'seasalt', 'wholegrainwheat', 'canolaoil', 'seasalt', 'wholegrainwheat', 'canolaoil', 'seasalt']
104	104	3514	['Milk Alternatives', 'Grocery & Gourmet Food', 'Dairy', ' Cheese & Eggs', 'Almond Milk', 'Non-Dairy Milks', 'Beverages', 'Plant-Based Milk', 'Food', 'Milk']	5.98	5.98	['filtered water', 'almonds', 'cane sugar', 'salt', 'flavors']	['filteredwater', 'almonds', 'canesugar', 'salt', 'flavors']
105	105	1687	['Laundry Supplies', 'Household & Grocery', 'Household Grocery', 'Household and Grocery', 'Detergents']	6.19	2.94	['ctbiodegradable surfactants .', 'ct', '. oz', 'tide simply clean fresh liquid laundry detergent', 'daybreak fresh']	['ctbiodegradablesurfactants', 'ct', 'oz', 'tidesimplycleanfreshliquidlaundrydetergent', 'daybreakfresh']
106	106	2561	['Grocery', 'Jams', ' Jellies & Sweet Spreads', 'Grocery & Gourmet Food', 'Pantry Staples']	9.95	6.99	['pure cane sugar', 'onion', 'water', 'red bell pepper', 'jalapeno pepper', 'white vinegar', 'pectin', 'citric acid', 'hot sauce aged cayenne red peppers', 'vinegar', 'salt', 'flavor', 'garlic', 'spices', 'pure cane sugar', 'onion', 'water', 'red bell pepper', 'jalapeno pepper', 'white vinegar', 'pectin', 'citric acid']	['purecanesugar', 'onion', 'water', 'redbellpepper', 'jalapenopepper', 'whitevinegar', 'pectin', 'citricacid', 'hotsauceagedcayenneredpeppers', 'vinegar', 'salt', 'flavor', 'garlic', 'spices', 'purecanesugar', 'onion', 'water', 'redbellpepper', 'jalapenopepper', 'whitevinegar', 'pectin', 'citricacid']
107	107	277	['Grocery & Gourmet Food', 'Food & Beverage Gifts', 'Assortments & Variety Gifts']	9.99	7.99	['of milk chocolate sugar', 'chocolate', 'whole milk', 'cocoa butter', 'soy lecithin', 'vanillin . of dark chocolate sugar', 'cocoa butter', 'soy lecithin', 'vanillin .']	['ofmilkchocolatesugar', 'chocolate', 'wholemilk', 'cocoabutter', 'soylecithin', 'vanillinofdarkchocolatesugar', 'cocoabutter', 'soylecithin', 'vanillin']
108	108	3170	['Grocery & Gourmet Food', 'Hard Candy', 'Candy & Chocolate', 'Hard Candy & Lollipops']	19.95	7.0	['corn syrup', 'sugar', 'modified food starch', 'cornstarch', 'and flavor', 'citric acid', 'red', 'yellow', 'yellow', 'red', 'blue .', 'corn syrup', 'sugar', 'modified food starch', 'cornstarch', 'and flavor', 'citric acid', 'red', 'yellow', 'yellow', 'red', 'blue .']	['cornsyrup', 'sugar', 'modifiedfoodstarch', 'cornstarch', 'andflavor', 'citricacid', 'red', 'yellow', 'yellow', 'red', 'blue', 'cornsyrup', 'sugar', 'modifiedfoodstarch', 'cornstarch', 'andflavor', 'citricacid', 'red', 'yellow', 'yellow', 'red', 'blue']
109	109	4540	['Grocery & Gourmet Food', 'Fresh Pasta & Sauces', 'Deli & Prepared Foods']	3.27	3.27	['semolina', 'niacin', 'ferrous lactate', 'thiamin mononitrate', 'riboflavin', 'folic acid.']	['semolina', 'niacin', 'ferrouslactate', 'thiaminmononitrate', 'riboflavin', 'folicacid']
110	110	4598	['Grocery', 'Bakery & Bread', 'Cakes', 'Chips', 'Chips Crisps', 'Cakes & Cupcakes', 'Snacks', ' Cookies Chips', 'Grocery & Gourmet Food', 'Snack Foods', 'Rice Cakes', ' Chips & Crackers', 'Tortilla Chips Corn Chips', 'Puffed Snacks', 'Fresh Food', 'Snacks', ' Cookies & Chips', 'Food']	98.39	3.46	['unbleached wheat flour', 'rice flour', 'corn flour', 'water', 'sea salt', 'rice flour', 'water and sea salt.', 'unbleached wheat flour', 'rice flour', 'corn flour', 'water and sea salt.', 'unbleached wheat flour', 'corn flour']	['unbleachedwheatflour', 'riceflour', 'cornflour', 'water', 'seasalt', 'riceflour', 'waterandseasalt', 'unbleachedwheatflour', 'riceflour', 'cornflour', 'waterandseasalt', 'unbleachedwheatflour', 'cornflour']
111	111	3587	['Packaged Breads', 'Grocery & Gourmet Food', 'Breads & Bakery', 'Flatbreads', 'Breads']	55.99	24.99	['unbleached white flour', 'filtered water', 'whole wheat flour', 'salt', 'sugar', 'yeast', 'calcium propionate']	['unbleachedwhiteflour', 'filteredwater', 'wholewheatflour', 'salt', 'sugar', 'yeast', 'calciumpropionate']
112	112	2823	['Grocery', 'Nutrition & Weight Loss', 'Health Subscriptions', 'Food & Beverage Ways To Shop', 'Cereals & Granolas', 'Featured Brands', 'Breakfast Foods', 'Grocery & Gourmet Food', 'Food & Beverage', 'Granola Bars', 'Breakfast & Cereal Bars', 'Snack Bars', 'Food', 'Ways To Shop', 'Chips', ' Snacks Cookies', 'Cookies', ' Chips & Snacks', 'Energy & Nutritional Bars', 'Health', 'Whats New', 'Kind Ba…	6.99	5.98	['sea salt', 'cherries', 'chicory root fiber', 'peanuts', 'gloucsoe syrup', 'flavor', 'cranberries', 'salt', 'vitamin c', 'cranberries', 'vitamin e', 'rice flour', 'vitamin a', 'unsweetened chocolate', 'tapioca starch', 'cocoa butter', 'peanuts', 'rice flour', 'soy lecithin', 'cocoa butter. p dark chocolate cherry cashew cashes', 'cocoa butter', 'peanut butter peanuts', 'tapioca starch', 'honey',…	['seasalt', 'cherries', 'chicoryrootfiber', 'peanuts', 'gloucsoesyrup', 'flavor', 'cranberries', 'salt', 'vitaminc', 'cranberries', 'vitamine', 'riceflour', 'vitamina', 'unsweetenedchocolate', 'tapiocastarch', 'cocoabutter', 'peanuts', 'riceflour', 'soylecithin', 'cocoabutterpdarkchocolatecherrycashewcashes', 'cocoabutter', 'peanutbutterpeanuts', 'tapiocastarch', 'honey', 'glucosesyrup', 'peanutb…
113	113	1384	['Grocery & Gourmet Food', 'Cookies', 'Chocolate Chip', 'Breads & Bakery']	29.99	29.99	['coconut oil', 'cagefree eggs', 'butter', 'heavy cream', 'sugarfree chocolate chips', 'stevia', 'monk fruit', 'almond flour', 'baking powder', 'vegetable fiber', 'psyllium husk', 'premium cinnamon', 'coconut oil', 'cagefree eggs', 'butter', 'cinnamon', 'stevia', 'monk fruit', 'almond flour', 'baking powder', 'vegetable fiber', 'psyllium husk']	['coconutoil', 'cagefreeeggs', 'butter', 'heavycream', 'sugarfreechocolatechips', 'stevia', 'monkfruit', 'almondflour', 'bakingpowder', 'vegetablefiber', 'psylliumhusk', 'premiumcinnamon', 'coconutoil', 'cagefreeeggs', 'butter', 'cinnamon', 'stevia', 'monkfruit', 'almondflour', 'bakingpowder', 'vegetablefiber', 'psylliumhusk']
114	114	3954	['Tuna & Seafood', 'Meal Solutions', ' Grains & Pasta', 'Fresh Fish', 'Meat & Seafood', 'Seafood', 'Sardines', 'Food & Grocery', 'Canned Goods & Soups', 'Automotive Tools & Equipment', 'Auto & Tires', 'Grocery & Gourmet Food', 'Exterior Car Accessories', 'Cargo Management', 'Frozen Foods', 'Fish', 'Fresh Seafood', 'Cargo Carriers', 'Garage and Shop', 'Floor Mats', 'Food']	45.58	45.58	['sea salt', 'smoke flavor.', 'wild sardines', 'extra virgin olive oil', 'sea salt', 'smoke', 'smoke flavor.', 'extra virgin olive oil', 'wild sardines']	['seasalt', 'smokeflavor', 'wildsardines', 'extravirginoliveoil', 'seasalt', 'smoke', 'smokeflavor', 'extravirginoliveoil', 'wildsardines']
115	115	1521	['Breakfast Foods', 'Granola', 'Grocery & Gourmet Food', 'Cereals']	35.94	35.94	['pumpkin seeds', 'sunflower seeds', 'dried coconut', 'almonds', 'coconut sugar', 'coconut oil', 'maple syrup', 'almond flour', 'chia seeds', 'cassava flour', 'maple', 'vanilla', 'sea salt', 'cinnamon', 'tocopherols . organic.']	['pumpkinseeds', 'sunflowerseeds', 'driedcoconut', 'almonds', 'coconutsugar', 'coconutoil', 'maplesyrup', 'almondflour', 'chiaseeds', 'cassavaflour', 'maple', 'vanilla', 'seasalt', 'cinnamon', 'tocopherolsorganic']
116	116	844	['Tea', 'Grocery & Gourmet Food', 'Herbal', 'Coffee', ' Tea & Cocoa', 'Beverages']	6.99	6.99	['certified english breakfast tea bags']	['certifiedenglishbreakfastteabags']
117	117	1164	['Household & Grocery', 'Food & Snacks', 'Household and Grocery', 'Food and Snacks', 'Canned and Prepared', 'Canned & Prepared']	1.59	1.37	['less than of citric acid', 'tomato pasteless than of spicesless than of flavorsless than of citric acid', 'less than of spices', 'less than of citric acid', 'tomato paste', 'less than of flavors', 'less than of flavors', 'less than of spices', 'tomato paste']	['lessthanofcitricacid', 'tomatopastelessthanofspiceslessthanofflavorslessthanofcitricacid', 'lessthanofspices', 'lessthanofcitricacid', 'tomatopaste', 'lessthanofflavors', 'lessthanofflavors', 'lessthanofspices', 'tomatopaste']
118	118	1130	['Grocery & Gourmet Food', 'Fresh Fish', 'Meat', ' Poultry & Seafood', 'Pantry Staples', 'Meat & Seafood', 'Seafood', 'Sardines', 'Canned', ' Jarred & Packaged Foods', 'Fresh Seafood']	38.99	5.49	['wild caught sardines', 'spanish olive oil', 'sea salt']	['wildcaughtsardines', 'spanisholiveoil', 'seasalt']
120	120	2355	['Cooking & Baking', 'Grocery & Gourmet Food', 'Baking Mixes', 'Pantry Staples', 'Pancakes & Waffles']	35.0	35.0	['enriched flour wheat our', 'niacin', 'iron', 'thiamin mononitrate', 'riboflavin', 'folic acid', 'sugar', 'leavening baking soda', 'monocalcium phosphate', 'calcium acid pyrophosphate', 'partially hydrogenated soybean andor cottonseed oil', 'defatted soy flour', 'dried egg whites', 'dextrose', 'tricalcium phosphate', 'buttermilk', 'salt', 'soy lecithin.', 'enriched flour wheat flour', 'niacin', …	['enrichedflourwheatour', 'niacin', 'iron', 'thiaminmononitrate', 'riboflavin', 'folicacid', 'sugar', 'leaveningbakingsoda', 'monocalciumphosphate', 'calciumacidpyrophosphate', 'partiallyhydrogenatedsoybeanandorcottonseedoil', 'defattedsoyflour', 'driedeggwhites', 'dextrose', 'tricalciumphosphate', 'buttermilk', 'salt', 'soylecithin', 'enrichedflourwheatflour', 'niacin', 'iron', 'thiaminmononitra…
121	121	4376	['Dried Fruits', 'Grocery & Gourmet Food', 'Dried Fruits & Vegetables', 'Produce', 'Dried Mixed Fruits']	25.99	25.99	['banans', 'strawberries', 'citric acid']	['banans', 'strawberries', 'citricacid']
122	122	2706	['Cooking & Baking', 'Grocery & Gourmet Food', 'Extracts & Flavoring', 'Pantry Staples']	6.99	6.49	['propylene glycol', 'andor flavorings']	['propyleneglycol', 'andorflavorings']
124	124	4505	['Food Snacks', 'Household & Grocery', 'Household Grocery', 'Food & Snacks', 'Cookies']	4.99	2.99	['salt', 'ammonium bicarbonate', 'flavor .', 'wheat flakes', 'wheat flour', 'butter', 'cocoa', 'sugar', 'invert sugar']	['salt', 'ammoniumbicarbonate', 'flavor', 'wheatflakes', 'wheatflour', 'butter', 'cocoa', 'sugar', 'invertsugar']
126	126	4256	['Cooking & Baking', 'Grocery & Gourmet Food', 'Pantry Staples', 'Nuts & Seeds', 'Organic Foods', 'Pumpkin Seeds', 'Food']	37.99	37.99	['pumpkin seeds']	['pumpkinseeds']
127	127	1436	['Grocery & Gourmet Food', 'Food & Beverage Gifts', 'Herb', ' Spice & Seasoning Gifts']	12.99	12.99	['salt', 'paprika', 'chili peppers', 'turmeric', 'black pepper', 'dehydrated garlic', 'dehydrated onion', 'thyme', 'yeast extract', 'cayenne pepper', 'rosemary', 'sage.']	['salt', 'paprika', 'chilipeppers', 'turmeric', 'blackpepper', 'dehydratedgarlic', 'dehydratedonion', 'thyme', 'yeastextract', 'cayennepepper', 'rosemary', 'sage']
128	128	1521	['Breakfast Foods', 'Grocery & Gourmet Food', 'Breakfast & Cereal Bars', 'Cereal']	23.74	23.74	['brown rice flour', 'brown rice syrup', 'honey', 'peanut butter', 'chocolate icing evaporated cane juice', 'tapioca starch', 'palm kernel oil', 'cocoa', 'flavors', 'soy lecithin', 'sea salt', 'invert cane syrup', 'roasted peanuts', 'evaporated cane juice', 'soy oil', 'acacia gum', 'sea salt', 'molasses', 'tocopherols']	['brownriceflour', 'brownricesyrup', 'honey', 'peanutbutter', 'chocolateicingevaporatedcanejuice', 'tapiocastarch', 'palm oil', 'cocoa', 'flavors', 'soylecithin', 'seasalt', 'invertcanesyrup', 'roastedpeanuts', 'evaporatedcanejuice', 'soyoil', 'acaciagum', 'seasalt', 'molasses', 'tocopherols']
129	129	2243	['Household & Grocery', 'Food & Snacks', 'Cookies', 'Household and Grocery', 'Food and Snacks']	1.29	1.0	['and flavor', 'enriched flour sugarinteresterified soybean oilchocolate chips waterhigh fructose corn syrupleavening eggssaltnatural and flavorcaramel colorcontains eggcontains milkcontains wheat', 'high fructose corn syrup', 'eggs', 'sugar', 'salt', 'contains egg', 'contains wheat', 'enriched flour', 'leavening', 'contains milk', 'enriched flour', 'chocolate chips', 'caramel', 'interesterified …	['andflavor', 'enrichedfloursugarinteresterifiedsoybeanoilchocolatechipswaterhighfructosecornsyrupleaveningeggssaltnaturalandflavorcaramelcolorcontainseggcontainsmilkcontainswheat', 'highfructosecornsyrup', 'eggs', 'sugar', 'salt', 'containsegg', 'containswheat', 'enrichedflour', 'leavening', 'containsmilk', 'enrichedflour', 'chocolatechips', 'caramel', 'interesterifiedsoybeanoil', 'chocolatechip…
131	131	2778	['Ginger Candy', 'Grocery & Gourmet Food', 'Candy & Chocolate']	6.1	5.41	['other sucrose', 'ginger', 'tapioca starch', 'and coconut oil.']	['othersucrose', 'ginger', 'tapiocastarch', 'andcoconutoil']
132	132	4139	['Dried Fruits', 'Grocery & Gourmet Food', 'Dried Fruits & Vegetables', 'Produce', 'Dried Banana Chips']	20.25	19.99	['dried bananas', 'cinnamon']	['driedbananas', 'cinnamon']
133	133	2234	['Ice Cream', 'Grocery', 'Chocolate', ' Candy Gum', 'MMs', 'Grocery & Gourmet Food', 'Food & Beverage', 'Frozen Foods', 'Chocolate', 'Ice Cream & Novelties', 'Frozen', 'MM*s', 'Food']	6.49	3.97	['mms brand minis milk chocolate candies milk chocolate sugar', 'water', 'carrageenan', 'ammonium bicarbonate', 'chocolate', 'and flavors', 'riboflavin', 'folate', 'annatto extract', 'mono and diglycerides', 'palm oil', 'thiamin mononitrate', 'palm oil', 'reduced fat ice cream skim milk', 'brown sugar', 'blue', 'margarine palm oil', 'mono and diglycerides', 'water', 'cornstarch', 'red', 'yellow l…	['mmsbrandminismilkchocolatecandiesmilkchocolatesugar', 'water', 'carrageenan', 'ammoniumbicarbonate', 'chocolate', 'andflavors', 'riboflavin', 'folate', 'annattoextract', 'monoanddiglycerides', 'palm oil', 'thiaminmononitrate', 'palm oil', 'reducedfaticecreamskimmilk', 'brownsugar', 'blue', 'palm oil', 'monoanddiglycerides', 'water', 'cornstarch', 'red', 'yellowlake', 'yellowlake', 'coloringincl…
134	134	4025	['Chewing & Bubble Gum', 'Grocery & Gourmet Food', 'Candy & Chocolate']	11.96	11.96	['xylitol', 'gum base', 'gum arabic', 'flavors', 'glycerol', 'malic acid', 'citric acid', 'carnauba wax', 'tocopherols.']	['xylitol', 'gumbase', 'gumarabic', 'flavors', 'glycerol', 'malicacid', 'citricacid', 'carnaubawax', 'tocopherols']
135	135	497	['Food & Grocery', 'Breads & Bakery', 'Desserts', 'Breakfast Bars', 'Breakfast Foods', 'Snacks', ' Cookies Chips', 'Grocery & Gourmet Food', 'Cookies', 'Snack Foods', 'Snacks', ' Cookies & Chips', 'Brownies', 'Bars', 'Food']	40.93	11.4	['sea salt', 'vanilla extract', 'nondairy cocoa butter', 'citrus fiber', 'brownie filling date paste', 'chocolate cocoa liquor', 'chocolate liquor', 'stone ground whole wheat flour', 'brownie filling date paste', 'cane sugar syrup', 'chocolate cocoa liquor', 'cane sugar', 'nondairy cocoa butter', 'vanilla extract', 'chocolate liquor', 'citrus fiber', 'dried cane syrup', 'canola oil', 'cocoa powde…	['seasalt', 'vanillaextract', 'nondairycocoabutter', 'citrusfiber', 'browniefillingdatepaste', 'chocolatecocoaliquor', 'chocolateliquor', 'stonegroundwholewheatflour', 'browniefillingdatepaste', 'canesugarsyrup', 'chocolatecocoaliquor', 'canesugar', 'nondairycocoabutter', 'vanillaextract', 'chocolateliquor', 'citrusfiber', 'driedcanesyrup', 'canolaoil', 'cocoapowder', 'naturally', 'seasalt', 'bak…
136	136	2623	['Grocery & Gourmet Food', 'Herbs', ' Spices & Seasonings', 'Pantry Staples', 'Asafetida', 'Single Herbs & Spices']	11.99	11.99	['asafetida', 'edible gum', 'wheat as a binding agent']	['asafetida', 'ediblegum', 'wheatasabindingagent']
137	137	3206	['Grocery & Gourmet Food', 'Snack Foods', 'Microwave', 'Popcorn', 'Snacks', ' Cookies & Chips', 'Food']	7.07	3.41	['popcorn kernels', 'high oleic sunflower oil', 'dried cheddar cheese milk', 'salt', 'enzymes', 'sea salt', 'quinn snacks microwave popcorn just sea salt bags nutrition facts serving size tbsp unpoppedmakes about cups popped servings per bag servings per box amount per serving calories calories from fat daily value total fat g saturated fat g polyunsaturated fat g monounsaturated fat g trans fat …	['popcornkernels', 'higholeicsunfloweroil', 'driedcheddarcheesemilk', 'salt', 'enzymes', 'seasalt', 'quinnsnacksmicrowavepopcornjustseasaltbagsnutritionfactsservingsizetbspunpoppedmakesaboutcupspoppedservingsperbagservingsperboxamountperservingcaloriescaloriesfromfatdailyvaluetotalfatgsaturatedfatgpolyunsaturatedfatgmonounsaturatedfatgtransfatgcholesterolmgsodiummgtotalcarbohydrategdietary', 'qui…
138	138	2915	['Cooking & Baking', 'Grocery & Gourmet Food', 'Pantry Staples', 'Nuts & Seeds']	14.53	14.51	['chestnuts.']	['chestnuts']
139	139	3891	['Ready to Drink', 'Grocery & Gourmet Food', 'Sports Nutrition', 'Health & Household', 'Protein']	23.98	20.45	['water', 'whey protein isolate', 'cane sugar', 'flavors', 'fruit and vegetable juice', 'stevia leaf extract']	['water', 'wheyproteinisolate', 'canesugar', 'flavors', 'fruitandvegetablejuice', 'stevialeafextract']
140	140	2690	['Grocery', 'Grocery & Gourmet Food', 'Fresh Vegetables', 'Amazon Fresh', 'Produce', 'Meals & Entrees', 'Frozen Foods', 'Frozen Meals & Entrees', 'Frozen', 'Fresh Food', 'Meatless', 'Food']	3.95	3.69	['salt', 'sunflower oil', 'broccoli', 'onions', 'potatoes', 'potato flakes', 'corn starch', 'cauliflower', 'water']	['salt', 'sunfloweroil', 'broccoli', 'onions', 'potatoes', 'potatoflakes', 'cornstarch', 'cauliflower', 'water']
141	141	1625	['Grocery & Gourmet Food', 'Hard Candy', 'Candy & Chocolate', 'Hard Candy & Lollipops']	18.96	17.27	['available upon request']	['availableuponrequest']
143	143	1180	['Breakfast Foods', 'Kellogg*s Cereals', 'Breakfast', 'Grocery & Gourmet Food', 'Cereals', 'Breakfast Cereal', 'Organic Foods', 'Cold Cereal', 'Food']	36.99	24.9	['long grain rice', 'evaporated cane juice', 'whole wheat', 'freezedried strawberries', 'sea salt', 'brown rice syrup', 'freezedried raspberries.']	['longgrainrice', 'evaporatedcanejuice', 'wholewheat', 'freezedriedstrawberries', 'seasalt', 'brownricesyrup', 'freezedriedraspberries']
144	144	1562	['Cooking & Baking', 'Cashews', 'Grocery & Gourmet Food', 'Pantry Staples', 'Nuts & Seeds']	5.99	5.99	['cashews', 'expeller pressed canola oil', 'sea salt.']	['cashews', 'expellerpressedcanolaoil', 'seasalt']
145	145	1554	['Soup', 'Household & Grocery', 'Food & Snacks', 'Household and Grocery', 'Food and Snacks']	51.99	51.99	['extract of paprika', 'spice', 'calcium chloride.', 'water', 'tomato puree water', 'tomato paste', 'tomatoes', 'cooked italian sausage pork', 'spice', 'mustard seed', 'salt', 'paprika', 'garlic powder', 'sugar', 'flavor', 'extract of paprika', 'water', 'carrots', 'enriched mafalda pasta semolina wheat', 'egg white', 'niacin', 'ferrous sulfate', 'thiamin mononitrate', 'riboflavin', 'folic acid', …	['extractofpaprika', 'spice', 'calciumchloride', 'water', 'tomatopureewater', 'tomatopaste', 'tomatoes', 'cookeditaliansausagepork', 'spice', 'mustardseed', 'salt', 'paprika', 'garlicpowder', 'sugar', 'flavor', 'extractofpaprika', 'water', 'carrots', 'enrichedmafaldapastasemolinawheat', 'eggwhite', 'niacin', 'ferroussulfate', 'thiaminmononitrate', 'riboflavin', 'folicacid', 'spinach', 'celery', '…
146	146	3397	['Cooking & Baking', 'Grocery & Gourmet Food', 'Peanuts', 'Pantry Staples', 'Nuts & Seeds', 'Candy & Chocolate', 'Candy & Chocolate Bars']	19.79	12.25	['peanuts', 'peanut oil', 'sea salt', 'dextrose', 'dried chili peppers', 'yellow corn flour', 'monosodium glutamate', 'dried onions', 'spice', 'dried tomatoes', 'dried garlic', 'paprika extract', 'spice extractives.', 'peanuts', 'peanut oil', 'sea salt', 'dextrose', 'dried chili peppers', 'yellow corn flour', 'monosodium glutamate', 'dried onions', 'spice', 'dried tomatoes', 'dried garlic', 'papr…	['peanuts', 'peanutoil', 'seasalt', 'dextrose', 'driedchilipeppers', 'yellowcornflour', 'monosodiumglutamate', 'driedonions', 'spice', 'driedtomatoes', 'driedgarlic', 'paprikaextract', 'spiceextractives', 'peanuts', 'peanutoil', 'seasalt', 'dextrose', 'driedchilipeppers', 'yellowcornflour', 'monosodiumglutamate', 'driedonions', 'spice', 'driedtomatoes', 'driedgarlic', 'paprikaextract', 'spiceextr…
147	147	666	['Grocery & Gourmet Food', 'Candy & Chocolate', 'Candied & Chocolate-Covered Snacks', 'Candy & Chocolate Bars']	29.07	3.79	['purified water', 'cane sugar', 'tapioca syrup', 'apple juice water', 'apple juice concentrate', 'native starch blend tapioca starch', 'corn starch', 'grape sugars', 'raspberry', 'citric acid', 'colored with vegetable extract', 'sodium citrate', 'sunflower oil', 'carnauba wax']	['purifiedwater', 'canesugar', 'tapiocasyrup', 'applejuicewater', 'applejuiceconcentrate', 'nativestarchblendtapiocastarch', 'cornstarch', 'grapesugars', 'raspberry', 'citricacid', 'coloredwithvegetableextract', 'sodiumcitrate', 'sunfloweroil', 'carnaubawax']
148	148	3838	['Cooking & Baking', 'Grocery & Gourmet Food', 'Pantry Staples', 'Sugar Substitutes', 'Stevia']	9.99	9.99	['proprietary blend', 'purified water', 'stevia extract. other']	['proprietaryblend', 'purifiedwater', 'steviaextractother']
149	149	3459	['Household & Grocery', 'Household Grocery', 'Candy', 'Household and Grocery', 'Chocolates']	5.49	4.29	['partially hydrogenated soybean oil', 'glycerin', 'peanut butter peanuts', 'palm oil', 'rapeseed oil', 'salt', 'corn syrup', 'partially hydrogenated soybean oil', 'milk chocolate sugar', 'skim milk', 'sugar', 'vegetable oil hydrogenated palm kernel oil', 'peanuts', 'corn syrup solids', 'flavor', 'chocolate', 'calcium carbonate', 'vegetable oil', 'cocoa butter', 'flavor', 'milk chocolate sugar', …	['partiallyhydrogenatedsoybeanoil', 'glycerin', 'peanutbutterpeanuts', 'palm oil', 'rapeseedoil', 'salt', 'cornsyrup', 'partiallyhydrogenatedsoybeanoil', 'milkchocolatesugar', 'skimmilk', 'sugar', 'palm oil', 'peanuts', 'cornsyrupsolids', 'flavor', 'chocolate', 'calciumcarbonate', 'vegetableoil', 'cocoabutter', 'flavor', 'milkchocolatesugar', 'cocoabutter', 'chocolate', 'skimmilk', 'lactose', 'mi…
150	150	1010	['Grocery & Gourmet Food', 'Snack Foods', 'Puffed Snacks']	24.95	24.95	['chickpeas', 'sunflower oil', 'sea salt']	['chickpeas', 'sunfloweroil', 'seasalt']
151	151	3397	['Cooking & Baking', 'Grocery & Gourmet Food', 'Peanuts', 'Pantry Staples', 'Nuts & Seeds']	32.04	25.8	['peanuts', 'contains or less of sea salt', 'spices', 'dried onion', 'dried garlic', 'paprika', 'flavor', 'sugar', 'cornstarch', 'gelatin', 'torula yeast', 'maltodextrin', 'dried corn syrup.', 'peanuts', 'contains or less of sea salt', 'spices', 'dried onion', 'dried garlic', 'paprika', 'flavor', 'sugar', 'gelatin', 'torula yeast', 'cornstarch', 'dried corn syrup', 'maltodextrin.']	['peanuts', 'containsorlessofseasalt', 'spices', 'driedonion', 'driedgarlic', 'paprika', 'flavor', 'sugar', 'cornstarch', 'gelatin', 'torulayeast', 'maltodextrin', 'driedcornsyrup', 'peanuts', 'containsorlessofseasalt', 'spices', 'driedonion', 'driedgarlic', 'paprika', 'flavor', 'sugar', 'gelatin', 'torulayeast', 'cornstarch', 'driedcornsyrup', 'maltodextrin']
152	152	4475	['Grocery & Gourmet Food', 'Saltines', 'Snack Foods', 'Crackers']	3.14	2.5	['see packaging for']	['seepackagingfor']
153	153	1873	['Grocery & Gourmet Food', 'Ground Coffee', 'Coffee', ' Tea & Cocoa', 'Beverages', 'Coffee', 'Food']	13.37	5.82	['specialty grade arabica coffee with and flavors']	['specialtygradearabicacoffeewithandflavors']
154	154	1494	['Grocery & Gourmet Food', 'Candy & Chocolate', 'Candy & Chocolate Bars']	9.95	9.95	['vegan cane sugar', 'cocoa butter', 'rice syrup powder', 'unsweetened chocolate', 'sunflower lecithin', 'gum arabic', 'carnauba wax', 'pectin', 'spirulina extract', 'fruit and vegetable juice', 'peppermint oil']	['vegancanesugar', 'cocoabutter', 'ricesyruppowder', 'unsweetenedchocolate', 'sunflowerlecithin', 'gumarabic', 'carnaubawax', 'pectin', 'spirulinaextract', 'fruitandvegetablejuice', 'peppermintoil']
155	155	2555	['Cooking & Baking', 'Breadcrumbs & Seasoned Coatings', 'Grocery & Gourmet Food', 'Herbs', ' Spices & Seasonings', 'Pantry Staples', 'Tempura', 'Mixed Spices & Seasonings', 'Cajun Seasoning']	13.99	13.55	['wheat flour bleached wheat flour', 'malted barley flour', 'niacin', 'reduced iron', 'thiamine mononitrate', 'riboflavin', 'folic acid', 'corn starch', 'dried onion', 'salt', 'hydrolyzed corn protein', 'partially hydrogenated cottonseed and soy oil', 'monosoduium glutamate', 'spices', 'caramel', 'sunflower oil', 'dried garlic', 'flavoring. contains wheat', 'enriched bleached wheat flour wheat fl…	['wheatflourbleachedwheatflour', 'maltedbarleyflour', 'niacin', 'reducediron', 'thiaminemononitrate', 'riboflavin', 'folicacid', 'cornstarch', 'driedonion', 'salt', 'hydrolyzedcornprotein', 'partiallyhydrogenatedcottonseedandsoyoil', 'monosoduiumglutamate', 'spices', 'caramel', 'sunfloweroil', 'driedgarlic', 'flavoringcontainswheat', 'enrichedbleachedwheatflourwheatflour', 'maltedbarleyflour', 'n…
156	156	594	['Pizza', 'Featured Brands', 'Grocery', 'Nestle Usa', 'Grocery & Gourmet Food', 'Food & Beverage', 'Frozen Foods', 'Cheese', 'Frozen Meals & Entrees', 'Frozen']	3.29	2.69	['low moisture partskim mozzarella cheese pasteurized partskim milk', 'cheese culture', 'salt', 'enzymes', 'soybean oil', 'roasted garlic', 'contains or less of seasoning sugar', 'spicessalt', 'potassium chloride', 'garlic powder', 'paprika', 'xanthan gum', 'bread enriched bleached flour wheat flour', 'malted barley flour', 'niacin', 'reduced iron', 'thiamine mononitrate', 'riboflavin', 'folic ac…	['lowmoisturepartskimmozzarellacheesepasteurizedpartskimmilk', 'cheeseculture', 'salt', 'enzymes', 'soybeanoil', 'roastedgarlic', 'containsorlessofseasoningsugar', 'spicessalt', 'potassiumchloride', 'garlicpowder', 'paprika', 'xanthangum', 'breadenrichedbleachedflourwheatflour', 'maltedbarleyflour', 'niacin', 'reducediron', 'thiaminemononitrate', 'riboflavin', 'folicacid', 'water', 'containslesst…
157	157	1381	['Grocery & Gourmet Food', 'Food & Beverage Gifts', 'Candy & Chocolate Gifts', 'Candy & Chocolate Assortments', 'Candy & Chocolate']	8.93	8.53	['sugar', 'unsweetened chocolate', 'cocoa butter', 'almonds', 'corn syrup', 'whole milk powder', 'sweetened condensed milk pasteurized milk', 'sugar', 'milk fat', 'palm oil', 'water', 'butter cream', 'salt', 'salt', 'soy lecithin an emulsifier', 'and flavors', 'disodium phosphate', 'sorbitol', 'vanilla', 'potassium sorbate', 'citric acid and tbhq as preservatives.']	['sugar', 'unsweetenedchocolate', 'cocoabutter', 'almonds', 'cornsyrup', 'wholemilkpowder', 'sweetenedcondensedmilkpasteurizedmilk', 'sugar', 'milkfat', 'palm oil', 'water', 'buttercream', 'salt', 'salt', 'soylecithinanemulsifier', 'andflavors', 'disodiumphosphate', 'sorbitol', 'vanilla', 'potassiumsorbate', 'citricacidandtbhqaspreservatives']
158	158	2715	['Baby & Child', 'Cereal & Food', 'Food & Formula']	0.99	0.99	['water', 'organic sweet potatoes', 'water', 'ascorbic acid .', 'organic sweet potatoes', 'ascorbic acid .']	['water', 'organicsweetpotatoes', 'water', 'ascorbicacid', 'organicsweetpotatoes', 'ascorbicacid']
159	159	2053	['Dried Fruits', 'Grocery & Gourmet Food', 'Dried Fruits & Vegetables', 'Produce', 'grocery', 'Dried Mangoes']	32.68	24.89	['mango', 'sulfur dioxide']	['mango', 'sulfurdioxide']
160	160	1109	['Grocery', 'Grocery & Gourmet Food', 'Fresh Vegetables', 'Peas Beans', 'Produce', 'Peas & Beans']	25.96	23.52	['asparagus', 'water', 'vinegar', 'salt', 'sugar', 'spices', 'garlic', 'crushed red chilies']	['asparagus', 'water', 'vinegar', 'salt', 'sugar', 'spices', 'garlic', 'crushedredchilies']
161	161	4567	['Home & Garden', 'Chocolate', ' Candy Gum', 'Food & Beverages', 'Bulk Gum & Candy', 'Candy & Gum', 'Food & Grocery', 'Other Candy', ' Gum & Chocolate', 'Hard Candy & Lollipops', 'Hard Candy Lollipops', 'Grocery & Gourmet Food', 'Hard Candy', 'Chocolate', ' Candy & Gum', 'Candy', ' Gum & Chocolate', 'Health', ' Household & Baby Care', 'Candy & Chocolate', 'Bulk Food & Grocery', 'Food']	21.21	12.38	['corn syrup', 'nuts', 'titanium dioxide', 'egg', 'soy milk', 'wheat.', 'flavor', 'color fdc red . manufactured in a facility that processes peanut', 'sugar', 'invert sugar']	['cornsyrup', 'nuts', 'titaniumdioxide', 'egg', 'soymilk', 'wheat', 'flavor', 'colorfdcredmanufacturedinafacilitythatprocessespeanut', 'sugar', 'invertsugar']
162	162	3779	['Grocery', 'Grocery & Gourmet Food', 'White', 'Fresh Bakery Breads', 'Sandwich Breads', 'Breads & Bakery', 'Breads']	21.25	10.49	['enriched flour bleached wheat flour', 'niacin', 'iron', 'potassium bromate', 'thiamine mononitrate', 'riboflavin', 'folic acid', 'enzymes', 'water', 'sugar', 'vegetable shortening partially hydrogenated soybean oil', 'mono and diglycerides', 'soybean oil and partially hydrogenated cottonseed oil. tbhq and citric acid added to protect', 'margarine partially hydrogenated cottonseed oil', 'salt', …	['enrichedflourbleachedwheatflour', 'niacin', 'iron', 'potassiumbromate', 'thiaminemononitrate', 'riboflavin', 'folicacid', 'enzymes', 'water', 'sugar', 'vegetableshorteningpartiallyhydrogenatedsoybeanoil', 'monoanddiglycerides', 'soybeanoilandpartiallyhydrogenatedcottonseedoiltbhqandcitricacidaddedtoprotect', 'margarinepartiallyhydrogenatedcottonseedoil', 'salt', 'monoanddiglycerides', 'flavor',…
163	163	2597	['Breakfast Foods', 'Grocery & Gourmet Food', 'Cereals', 'Oatmeal']	28.16	28.16	['whole kernel rye', 'water', 'sugar beet syrup', 'salt', 'malt extract', 'yeast.']	['wholekernelrye', 'water', 'sugarbeetsyrup', 'salt', 'maltextract', 'yeast']
164	164	1562	['Nut & Seed Butters', 'Grocery & Gourmet Food', 'Peanut Butter', 'Pantry Staples']	5.99	5.99	['dry roasted peanuts', 'expeller pressed palm oil', 'cane sugar', 'sea salt.']	['dryroastedpeanuts', 'palm oil', 'canesugar', 'seasalt']
165	165	660	['Soups', ' Stocks & Broths', 'Grocery & Gourmet Food', 'Pantry Staples', 'Vegetable Soups']	19.08	17.76	['beef stock', 'carrots', 'potatoes', 'tomato puree water', 'tomato paste', 'enriched pasta wheat flour', 'egg whites', 'niacin', 'ferrous sulfate', 'thiamine mononitrate', 'riboflavin', 'folic acid', 'green beans', 'corn', 'peas', 'celery', 'potato starch', 'high fructose corn syrup', 'contains less than of tomato paste', 'salt', 'potassium chloride', 'vegetable oil', 'dehydrated onions', 'flavo…	['beefstock', 'carrots', 'potatoes', 'tomatopureewater', 'tomatopaste', 'enrichedpastawheatflour', 'eggwhites', 'niacin', 'ferroussulfate', 'thiaminemononitrate', 'riboflavin', 'folicacid', 'greenbeans', 'corn', 'peas', 'celery', 'potatostarch', 'highfructosecornsyrup', 'containslessthanoftomatopaste', 'salt', 'potassiumchloride', 'vegetableoil', 'dehydratedonions', 'flavoring', 'spice', 'caramel…
166	166	1726	['Grocery', 'Cookies', ' Chips & Snacks', 'Meal Solutions', ' Grains & Pasta', 'Food & Beverage Deals', 'Deli & Prepared Foods', 'Food & Beverage Ways To Shop', 'Sauces', ' Salsa & Marinades', 'Dips', 'Dips', ' Salsas & Spreads', 'Salsas', 'Salsas', ' Dips & Spreads', 'Pantry', 'Snacks', ' Cookies Chips', 'Grocery & Gourmet Food', 'Salsa', 'Dips Spreads', 'Food & Beverage', 'Snack Foods', 'Snacks…	8.0	2.63	['diced tomatoes in tomato juice', 'garlic', 'diced tomatoes in tomato juice', 'concentrated crushed tomatoes', 'fresh onions', 'salt', 'jalapeno peppers', 'crushed tomatoes water', 'flavoring', 'crushed tomatoes water', 'crushed tomato concentrate', 'jalapeno peppers', 'diced tomatoes in tomato juice', 'fresh onions', 'distilled vinegar', 'dehydrated onions', 'salt', 'garlic', 'flavoring.', 'deh…	['dicedtomatoesintomatojuice', 'garlic', 'dicedtomatoesintomatojuice', 'concentratedcrushedtomatoes', 'freshonions', 'salt', 'jalapenopeppers', 'crushedtomatoeswater', 'flavoring', 'crushedtomatoeswater', 'crushedtomatoconcentrate', 'jalapenopeppers', 'dicedtomatoesintomatojuice', 'freshonions', 'distilledvinegar', 'dehydratedonions', 'salt', 'garlic', 'flavoring', 'dehydratedonions', 'dehydrated…
167	167	3132	['Pilaf', 'Grocery', 'Grocery & Gourmet Food', 'Rice Dishes', 'Pantry Staples', 'Canned', ' Jarred & Packaged Foods', 'Packaged Meals & Side Dishes']	8.82	2.7	['bulgur wheat']	['bulgurwheat']
168	168	1593	['Grocery & Gourmet Food', 'Hard Candy', 'Candy & Chocolate', 'Hard Candy & Lollipops']	19.99	19.99	['sugar', 'corn syrup', 'flavor', 'u.s. certified colors including fdc yellow', 'red and blue']	['sugar', 'cornsyrup', 'flavor', 'uscertifiedcolorsincludingfdcyellow', 'redandblue']
170	170	623	['Household & Grocery', 'Candy', 'Chocolates']	1.39	1.39	['sea salt', 'cocoa powder processed with alkali', 'flavor.', 'chocolate', 'cocoa butter', 'flavor', 'milkfat', 'egg whites', 'salt', 'lactose', 'corn syrup', 'milk chocolate sugar', 'less than milkfat', 'soy lecithin', 'vegetable oil', 'skim milk', 'barley malt extract', 'sugar']	['seasalt', 'cocoapowderprocessedwithalkali', 'flavor', 'chocolate', 'cocoabutter', 'flavor', 'milkfat', 'eggwhites', 'salt', 'lactose', 'cornsyrup', 'milkchocolatesugar', 'lessthanmilkfat', 'soylecithin', 'vegetableoil', 'skimmilk', 'barleymaltextract', 'sugar']
171	171	1547	['Grocery & Gourmet Food', 'Cakes', 'Snack Foods', 'Rice Cakes', ' Chips & Crackers']	11.19	11.15	['rice cake']	['ricecake']
172	172	4256	['Cooking & Baking', 'Snacks', ' Cookies Chips', 'Nuts', 'Grocery & Gourmet Food', 'Almonds', 'Pantry Staples', 'Nuts & Seeds', 'Nuts', ' Trail Mix Seeds', 'Food']	51.98	51.98	['raw almonds']	['rawalmonds']
173	173	1539	['Cookies', ' Chips & Snacks', 'Grocery', 'Canned Packaged Foods', 'Meal Solutions', ' Grains & Pasta', 'Mott’s For Tots Organic Apple Juice', 'Canned & Packaged Foods', 'Canned Goods', 'Canned Goods & Soups', 'Featured Brands', 'Pantry', 'Grocery & Gourmet Food', 'Applesauce & Fruit Cups', 'Food & Beverage', 'Snack Foods', 'Applesauce', 'Meal Solutions', ' Grains Pasta', 'Canned Fruit', 'Food']	22.88	5.88	['apples', 'strawberry puree', 'water', 'fruit and vegetable juices', 'ascorbic acid', 'flavors.']	['apples', 'strawberrypuree', 'water', 'fruitandvegetablejuices', 'ascorbicacid', 'flavors']
174	174	859	['Potato', 'Chips & Crisps', 'Grocery & Gourmet Food', 'Snack Foods']	71.28	71.28	['dried potato', 'sunflower andor safflower oil', 'rice flour', 'seasoning cane sugar', 'tapioca maltodextrin', 'salt', 'brown sugar', 'tomato powder', 'garlic powder', 'onion powder', 'torula yeast', 'yeast extract', 'spices', 'hickory smoke', 'citric acid', 'flavors', 'paprika extract', 'paprika', 'and potato starch.']	['driedpotato', 'sunflowerandorsaffloweroil', 'riceflour', 'seasoningcanesugar', 'tapiocamaltodextrin', 'salt', 'brownsugar', 'tomatopowder', 'garlicpowder', 'onionpowder', 'torulayeast', 'yeastextract', 'spices', 'hickorysmoke', 'citricacid', 'flavors', 'paprikaextract', 'paprika', 'andpotatostarch']
175	175	4198	['Grocery & Gourmet Food', 'Cookies', 'Breads & Bakery', 'Oatmeal']	3.97	3.97	['glutenfree oats', 'raisins', 'brown sugar', 'palm oil shortening', 'glutenfree flour brown rice flour', 'potato starch', 'tapioca flour', 'cane sugar', 'water', 'fructose', 'golden flaxseed', 'brown rice syrup', 'grape juice', 'rice dextrin', 'vanilla extract', 'baking soda', 'xanthan gum', 'sea salt', 'sunflower lecithin', 'cinnamon.']	['glutenfreeoats', 'raisins', 'brownsugar', 'palm oil', 'glutenfreeflourbrownriceflour', 'potatostarch', 'tapiocaflour', 'canesugar', 'water', 'fructose', 'goldenflaxseed', 'brownricesyrup', 'grapejuice', 'ricedextrin', 'vanillaextract', 'bakingsoda', 'xanthangum', 'seasalt', 'sunflowerlecithin', 'cinnamon']
176	176	548	['Grocery', 'Other Grocery', 'Frozen Seafood', 'Frozen Meat', ' Poultry & Seafood', 'Seafood', 'Frozen', 'Grocery & Gourmet Food', 'Food & Beverage', 'Frozen Foods', 'Fish', 'Fresh Food', 'Food', 'Meat', ' Seafood & Poultry']	5.79	5.48	['maltodextrin', 'romano', 'baking powder sodium aluminum phosphate', 'baking soda', 'and turmeric extracts', 'colored with paprika and turmeric extracts', 'cod fillets cod', 'parsley', 'baking powder baking soda', 'palm oil', 'yellow corn flour', 'enzymes', 'colored with paprika', 'water', 'batter coating', 'annatto', 'salt', 'lemon juice solids', 'sodium aluminum phosphate', 'cod fillets', 'cre…	['maltodextrin', 'romano', 'bakingpowdersodiumaluminumphosphate', 'bakingsoda', 'andturmericextracts', 'coloredwithpaprikaandturmericextracts', 'codfilletscod', 'parsley', 'bakingpowderbakingsoda', 'palm oil', 'yellowcornflour', 'enzymes', 'coloredwithpaprika', 'water', 'battercoating', 'annatto', 'salt', 'lemonjuicesolids', 'sodiumaluminumphosphate', 'codfillets', 'cream', 'malicacidcanolaoil', …
177	177	1160	['Grocery & Gourmet Food', 'Candy & Chocolate', 'Mints']	15.19	12.55	['sugar', 'peppermint', 'cream of tartar', 'colors yellow lake', 'red lake', 'blue lake.']	['sugar', 'peppermint', 'creamoftartar', 'colorsyellowlake', 'redlake', 'bluelake']
178	178	644	['Cooking & Baking', 'Syrups', ' Sugars & Sweeteners', 'Grocery & Gourmet Food', 'Pantry Staples', 'Maple Syrup']	79.95	79.95	['pure maple syrup', 'usda maple syrup']	['puremaplesyrup', 'usdamaplesyrup']
179	179	2086	['Food Snacks', 'Household & Grocery', 'Household Grocery', 'Food & Snacks', 'Cookies', 'Baby and Child']	4.99	2.39	['high fructose corn syrup', 'reduced iron', 'folic acid', 'chocolate.', 'riboflavin vitamin b', 'sugar', 'enriched flour wheat flour', 'niacin', 'reduced iron', 'thiamine mononitrate vitamin b', 'riboflavin vitamin b', 'folic acid', 'high oleic canola oil andor palm oil andor canola oil andor soybean oil', 'cocoa', 'high fructose corn syrup', 'cornstarch', 'leavening', 'salt', 'soy lecithin', 'v…	['highfructosecornsyrup', 'reducediron', 'folicacid', 'chocolate', 'riboflavinvitaminb', 'sugar', 'enrichedflourwheatflour', 'niacin', 'reducediron', 'thiaminemononitratevitaminb', 'riboflavinvitaminb', 'folicacid', 'palm oil', 'cocoa', 'highfructosecornsyrup', 'cornstarch', 'leavening', 'salt', 'soylecithin', 'vanillinanflavor', 'chocolate', 'enrichedflourwheatflour', 'niacin', 'cocoa', 'vanilli…
180	180	4054	['Meal Solutions', ' Grains & Pasta', 'Meat & Poultry', 'Grocery & Gourmet Food', 'Meals & Entrees', 'Beef', 'Frozen', 'Fresh Food', 'Food', 'Meat', ' Seafood & Poultry', 'Canned Goods & Soups']	2.5	2.0	['beef cooked beef', 'flavor', 'carrot', 'spices', 'butter maltodextrin', 'milk fat anhydrous', 'modified corn starch', 'medium chain triglycerides', 'enzymemodified butter fat', 'flavor', 'celery', 'contains or less of butter cream', 'brown sugar', 'tamarind', 'burgundy wine', 'soy lecithin', 'modified food starch', 'acetylated monoglycerides', 'corn starch', 'silicon dioxide', 'caramel propylen…	['beefcookedbeef', 'flavor', 'carrot', 'spices', 'buttermaltodextrin', 'milkfatanhydrous', 'modifiedcornstarch', 'mediumchaintriglycerides', 'enzymemodifiedbutterfat', 'flavor', 'celery', 'containsorlessofbuttercream', 'brownsugar', 'tamarind', 'burgundywine', 'soylecithin', 'modifiedfoodstarch', 'acetylatedmonoglycerides', 'cornstarch', 'silicondioxide', 'caramelpropyleneglycol', 'ethylalcohol',…
181	181	4336	['Grocery & Gourmet Food', 'Candy & Chocolate', 'Candy & Chocolate Bars']	14.55	12.99	['sugar', 'palm fat', 'cocoa butter', 'cocoa mass', 'skimmed milk yoghurt powder', 'whole milk powder', 'dextrose', 'lactose', 'skimmed milk powder', 'cream powder', 'butterfat', 'blackcurrants', 'strawberries', 'maltodextrin', 'emulsifier lecithin', 'rice', 'flavors', 'acidifier citric acid', 'bourbon vanilla extract', 'salt', 'barley malt extract.']	['sugar', 'palmfat', 'cocoabutter', 'cocoamass', 'skimmedmilkyoghurtpowder', 'wholemilkpowder', 'dextrose', 'lactose', 'skimmedmilkpowder', 'creampowder', 'butterfat', 'blackcurrants', 'strawberries', 'maltodextrin', 'emulsifierlecithin', 'rice', 'flavors', 'acidifiercitricacid', 'bourbonvanillaextract', 'salt', 'barleymaltextract']
182	182	4576	['Cooking & Baking', 'Walnuts', 'Grocery & Gourmet Food', 'Pantry Staples', 'Nuts & Seeds']	12.0	12.0	['cashews', 'sugar', 'cinnamon', 'corn syrup', 'vanilla and salt']	['cashews', 'sugar', 'cinnamon', 'cornsyrup', 'vanillaandsalt']
183	183	3289	['Grocery & Gourmet Food', 'Fresh Meal Kits']	35.95	31.95	['contains soy', 'dairy', 'and wheat. wheat flour', 'freeze dried corn', 'dried wood ear mushrooms', 'pork fat', 'canola oil', 'pork extract', 'seaweed', 'green onions', 'spices', 'water', 'soy beans', 'orange peel', 'poppy seeds', 'ginger', 'sesame seeds', 'soy sauce', 'chili peppers', 'gelatin', 'amino acid', 'bonito fish extract', 'kelp extract', 'fish sauce', 'cellulose', 'xanthan gum', 'pota…	['containssoy', 'dairy', 'andwheatwheatflour', 'freezedriedcorn', 'driedwoodearmushrooms', 'porkfat', 'canolaoil', 'porkextract', 'seaweed', 'greenonions', 'spices', 'water', 'soybeans', 'orangepeel', 'poppyseeds', 'ginger', 'sesameseeds', 'soysauce', 'chilipeppers', 'gelatin', 'aminoacid', 'bonitofishextract', 'kelpextract', 'fishsauce', 'cellulose', 'xanthangum', 'potassiumcarbonate', 'sodiumca…
184	184	1898	['Prime Pantry']	0.89	0.89	['water', 'tomato puree water', 'tomato paste', 'enriched macaroni product wheat flour', 'niacin', 'ferrous sulfate', 'thiamine mononitrate', 'riboflavin', 'folic acid', 'high fructose corn syrup', 'contains less than of salt', 'enzyme modified cheddar cheese cheddar cheese cultured milk', 'salt', 'enzymes', 'calcium chloride', 'water', 'disodium phosphate', 'enzymes', 'carrot juice concentrate',…	['water', 'tomatopureewater', 'tomatopaste', 'enrichedmacaroniproductwheatflour', 'niacin', 'ferroussulfate', 'thiaminemononitrate', 'riboflavin', 'folicacid', 'highfructosecornsyrup', 'containslessthanofsalt', 'enzymemodifiedcheddarcheesecheddarcheeseculturedmilk', 'salt', 'enzymes', 'calciumchloride', 'water', 'disodiumphosphate', 'enzymes', 'carrotjuiceconcentrate', 'flavoring', 'potassiumchlo…
185	185	2198	['Grocery & Gourmet Food', 'Cookies', 'Chocolate', 'Breads & Bakery']	24.99	24.96	['enriched flour wheat flour', 'niacin', 'reduced iron', 'thiamine mononitrate vitamin b', 'riboflavin', 'vitamin b', 'folic acid', 'sugar', 'high fructose corn syrup', 'high oleic canola oil', 'cocoa', 'cornstarch', 'leavening baking soda', 'calcium phosphate', 'color', 'salt', 'powdered sugar', 'flavor.']	['enrichedflourwheatflour', 'niacin', 'reducediron', 'thiaminemononitratevitaminb', 'riboflavin', 'vitaminb', 'folicacid', 'sugar', 'highfructosecornsyrup', 'higholeiccanolaoil', 'cocoa', 'cornstarch', 'leaveningbakingsoda', 'calciumphosphate', 'color', 'salt', 'powderedsugar', 'flavor']
186	186	3099	['Household & Grocery', 'Food & Snacks', 'Balanced Nutrition', 'Diet Nutrition', 'Diet and Nutrition', 'Bars']	2.09	1.89	['nutrition factsserving size nutrientamount per serving daily valuecaloriescalories from fattotal fatgsaturated fat.gtrans fatgpolyunsaturated fatgmonounsaturated fatgcholesterolmgsodiummgpotassiummgtotal carbohydrategdietary fibergsugarsgproteingvitamin avitamin ccalciumironvitamin eriboflavinmagnesiumcopperingredients dates', 'almonds', 'unsweetened cherries.', 'nutrition factsserving size nut…	['nutritionfactsservingsizenutrientamountperservingdailyvaluecaloriescaloriesfromfattotalfatgsaturatedfatgtransfatgpolyunsaturatedfatgmonounsaturatedfatgcholesterolmgsodiummgpotassiummgtotalcarbohydrategdietaryfibergsugarsgproteingvitaminavitaminccalciumironvitamineriboflavinmagnesiumcopperingredientsdates', 'almonds', 'unsweetenedcherries', 'nutritionfactsservingsizenutrientamountperservingdaily…
187	187	1372	['Grocery & Gourmet Food', 'Breads & Bakery', 'Desserts', 'Brownies']	10.7	7.31	['sugar', 'sunflower oil', 'eggs', 'flour wheat flour', 'iron', 'folic acid', 'belgian chocolate chips sugar', 'cocoa', 'cocoa butter', 'soy lecithin', 'vanilla flavour', 'glucose syrup', 'cocoa powder', 'stabilizer guar gum', 'sorbitol and vegetable glycerine', 'emulsifier mono and diglycerides of fatty acids', 'propylene glycol mono and diesters of fats and fatty acids', 'raising agents sodium …	['sugar', 'sunfloweroil', 'eggs', 'flourwheatflour', 'iron', 'folicacid', 'belgianchocolatechipssugar', 'cocoa', 'cocoabutter', 'soylecithin', 'vanillaflavour', 'glucosesyrup', 'cocoapowder', 'stabilizerguargum', 'sorbitolandvegetableglycerine', 'emulsifiermonoanddiglyceridesoffattyacids', 'propyleneglycolmonoanddiestersoffatsandfattyacids', 'raisingagentssodiumacidpyrophosphate', 'sodiumbicarbon…
188	188	3397	['Cooking & Baking', 'Cashews', 'Grocery & Gourmet Food', 'Pantry Staples', 'Nuts & Seeds']	9.54	8.58	['cashews', 'peanut andor cottonseed oil', 'sea salt.']	['cashews', 'peanutandorcottonseedoil', 'seasalt']
189	189	3960	['Breakfast Foods', 'Cold Cereals', 'Grocery & Gourmet Food', 'Cereals']	59.96	14.93	['whole grain oat flour', 'sugar', 'yellow corn flour', 'salt', 'flavor', 'annatto extract . bht added to packaging material to preserve product freshness. vitamins and minerals reduced iron', 'sodium ascorbate', 'niacinamide', 'ascorbic acid', 'zinc oxide', 'vitamin b', 'vitamin a palmitate', 'riboflavin', 'thiamin mononitrate', 'folic acid', 'vitamin b', 'vitamin d.']	['wholegrainoatflour', 'sugar', 'yellowcornflour', 'salt', 'flavor', 'annattoextractbhtaddedtopackagingmaterialtopreserveproductfreshnessvitaminsandmineralsreducediron', 'sodiumascorbate', 'niacinamide', 'ascorbicacid', 'zincoxide', 'vitaminb', 'vitaminapalmitate', 'riboflavin', 'thiaminmononitrate', 'folicacid', 'vitaminb', 'vitamind']
190	190	952	['Tea', 'Grocery & Gourmet Food', 'Tea Samplers', 'Coffee', ' Tea & Cocoa', 'Beverages']	15.95	15.57	['buckwheat', 'sprouts', 'coconut', 'coconut palm sugar', 'sunflower sprouts cacao superfood blend cacao powder', 'maca root', 'mesquite pod powder', 'astragalus extract', 'and freeze dried reishi mycelium', 'dates', 'raisings', 'raw brown rice bran germ', 'cold milled golden flax meal', 'cacao butter', 'vanilla extract', 'and himalayan crystal salt.']	['buckwheat', 'sprouts', 'coconut', 'coconutpalmsugar', 'sunflowersproutscacaosuperfoodblendcacaopowder', 'macaroot', 'mesquitepodpowder', 'astragalusextract', 'andfreezedriedreishimycelium', 'dates', 'raisings', 'rawbrownricebrangerm', 'coldmilledgoldenflaxmeal', 'cacaobutter', 'vanillaextract', 'andhimalayancrystalsalt']
191	191	3641	['Food Snacks', 'Household & Grocery', 'Baking Needs', 'Household Grocery', 'Food & Snacks', 'Household and Grocery', 'Food and Snacks']	2.99	1.49	['flavor.', 'enriched flour bleached wheat flour', 'partially hydrogenated soybean andor cottonseed oil', 'riboflavin', 'folic acid', 'iron', 'niacin', 'sugar', 'enriched flour bleached wheat flour', 'niacin', 'iron', 'thiamin mononitrate', 'riboflavin', 'folic acid', 'cocoa processed with alkali', 'corn syrup', 'partially hydrogenated soybean and', 'salt', 'corn syrup', 'cocoa processed with alk…	['flavor', 'enrichedflourbleachedwheatflour', 'partiallyhydrogenatedsoybeanandorcottonseedoil', 'riboflavin', 'folicacid', 'iron', 'niacin', 'sugar', 'enrichedflourbleachedwheatflour', 'niacin', 'iron', 'thiaminmononitrate', 'riboflavin', 'folicacid', 'cocoaprocessedwithalkali', 'cornsyrup', 'partiallyhydrogenatedsoybeanand', 'salt', 'cornsyrup', 'cocoaprocessedwithalkali', 'cornstarchcontainsorl…
193	193	1593	['Grocery & Gourmet Food', 'Food & Beverage Gifts', 'Candy & Chocolate Gifts']	43.99	39.99	['sugar', 'whole milk powder', 'cocoa butter', 'cocoa mass', 'whey powder', 'soy lecithin', 'vanilla', 'cocoa solids']	['sugar', 'wholemilkpowder', 'cocoabutter', 'cocoamass', 'wheypowder', 'soylecithin', 'vanilla', 'cocoasolids']
194	194	3397	['Cooking & Baking', 'Grocery & Gourmet Food', 'Health', ' Household & Baby Care', 'Pantry Staples', 'Nuts & Seeds', 'Mixed Nuts']	34.99	6.1	['peanuts', 'almonds', 'pistachios', 'peanut oil', 'sea salt.', 'almonds', 'peanuts', 'pistachios', 'peanut andor cottonseed oil', 'sea salt.', 'peanuts', 'almonds', 'pistachios', 'peanut oil', 'sea salt.']	['peanuts', 'almonds', 'pistachios', 'peanutoil', 'seasalt', 'almonds', 'peanuts', 'pistachios', 'peanutandorcottonseedoil', 'seasalt', 'peanuts', 'almonds', 'pistachios', 'peanutoil', 'seasalt']
195	195	4475	['Grocery & Gourmet Food', 'Cookies', 'Breads & Bakery']	7.27	5.43	['see packaging for']	['seepackagingfor']
196	196	3733	['Grocery', 'Bakery & Bread', 'Grocery & Gourmet Food', 'Tortillas', ' Pitas & Wraps', 'Food & Beverage', 'Tortillas', ' Pitas Wraps', 'Bakery Bread', 'Breads & Bakery', 'Flatbreads', 'Breads', 'Fresh Food', 'Food']	37.6	1.72	['water', 'sodium bicarbonate', 'vegetable shortening contains or less of the following salt', 'vegetable shortening', 'distilled mono and diglycerides and sugar. contains wheat.', 'enriched unbleached flour wheat flour', 'niacin', 'reduced iron', 'thiamine mononitrate', 'riboflavin and folic acid', 'contains or less of the following salt', 'fumaric acid', 'wheat protein', 'calcium propionate', '…	['water', 'sodiumbicarbonate', 'vegetableshorteningcontainsorlessofthefollowingsalt', 'vegetableshortening', 'distilledmonoanddiglyceridesandsugarcontainswheat', 'enrichedunbleachedflourwheatflour', 'niacin', 'reducediron', 'thiaminemononitrate', 'riboflavinandfolicacid', 'containsorlessofthefollowingsalt', 'fumaricacid', 'wheatprotein', 'calciumpropionate', 'preservativescalciumpropionate', 'sor…
197	197	1618	['Grocery & Gourmet Food', 'Snack Foods', 'Snacks', 'Food & Grocery', 'Crackers', 'Matzo']	19.89	19.89	['tapioca starch', 'water', 'potato starch', 'potato flour', 'palm oil', 'vinegar', 'honey', 'egg yolks', 'salt.']	['tapiocastarch', 'water', 'potatostarch', 'potatoflour', 'palm oil', 'vinegar', 'honey', 'eggyolks', 'salt']
198	198	4453	['Cooking & Baking', 'Grocery & Gourmet Food', 'Pudding', 'Pantry Staples', 'Pudding & Gelatin']	23.88	23.88	['modified food starch', 'maltodextrin', 'tetrasodium pyrophosphate and disodium phosphate', 'contains less than of nonfat milk', 'and flavor', 'salt', 'calcium sulfate', 'xanthan gum', 'mono and diglycerides', 'aspartame and acesulfame potassium', 'yellow', 'yellow', 'color. phenylketonurics']	['modifiedfoodstarch', 'maltodextrin', 'tetrasodiumpyrophosphateanddisodiumphosphate', 'containslessthanofnonfatmilk', 'andflavor', 'salt', 'calciumsulfate', 'xanthangum', 'monoanddiglycerides', 'aspartameandacesulfamepotassium', 'yellow', 'yellow', 'colorphenylketonurics']
199	199	4505	['Household & Grocery', 'Food & Snacks', 'Salted Snacks']	6.99	3.79	['glutenfree soy sauce', 'water', 'smoke', 'salt', 'vegetable oil', 'flavorings', 'beef', 'sugar', 'celery powder']	['glutenfreesoysauce', 'water', 'smoke', 'salt', 'vegetableoil', 'flavorings', 'beef', 'sugar', 'celerypowder']
201	201	4115	['Cooking & Baking', 'Grocery & Gourmet Food', 'Gelatin', 'Every Other Thing', 'Pantry Staples', 'Pudding & Gelatin', 'Everything Else']	18.19	14.99	['food grade soy protein']	['foodgradesoyprotein']
202	202	3856	['Pastries & Bakery', 'Grocery & Gourmet Food', 'Pastries', 'Breads & Bakery']	13.0	13.0	['enriched wheat flour niacin', 'iron thiamine', 'mononitrate', 'riboflavin', 'folic acid', 'palm oil', 'water', 'maltitol', 'eggs', 'soybean oil', 'cocoa', 'salt', 'cinnamon', 'mono diglycerides', 'lecithin', 'and flavors.']	['enrichedwheatflourniacin', 'ironthiamine', 'mononitrate', 'riboflavin', 'folicacid', 'palm oil', 'water', 'maltitol', 'eggs', 'soybeanoil', 'cocoa', 'salt', 'cinnamon', 'monodiglycerides', 'lecithin', 'andflavors']
203	203	4410	['Household & Grocery', 'Candy', 'Household and Grocery', 'Chocolates']	4.99	4.99	['skim milk powder', 'vegetable oil', 'unsweetened chocolate and vanilla.', 'vegetable oil', 'salt', 'cocoa butter', 'butter', 'salt', 'dry roasted cashews', 'whey', 'cocoa processed with alkali', 'sugar', 'dry roasted cashews', 'butter', 'salt', 'vegetable oil coconut and', 'butter', 'soy lecithin', 'sugar']	['skimmilkpowder', 'vegetableoil', 'unsweetenedchocolateandvanilla', 'vegetableoil', 'salt', 'cocoabutter', 'butter', 'salt', 'dryroastedcashews', 'whey', 'cocoaprocessedwithalkali', 'sugar', 'dryroastedcashews', 'butter', 'salt', 'vegetableoilcoconutand', 'butter', 'soylecithin', 'sugar']
204	204	2868	['Mexican Seasoning', 'Grocery & Gourmet Food', 'Industrial & Scientific', 'Condiments', ' Sauces Spices', 'Herbs', ' Spices & Seasonings', 'Pantry Staples', 'Mixed Spices & Seasonings', 'Salt', ' Spices Seasoning', 'Mixed Spices Seasonings', 'All Mixed Spices Seasonings', 'Barbecue Seasoning', 'Food']	7.99	6.48	['sea salt', 'chile pepper', 'red bell pepper', 'lime juice powder', 'citric acid', 'rice concentrate']	['seasalt', 'chilepepper', 'redbellpepper', 'limejuicepowder', 'citricacid', 'riceconcentrate']
205	205	1311	['Grocery & Gourmet Food', 'Food & Beverage Gifts', 'Meat Cheese Gifts', 'Snack Gifts', 'Gift Baskets', 'Food']	49.99	40.84	['brie cheese spread . oz each', 'count hot cocoa mix . oz each', 'count butter toffee pretzels oz each', 'count bruschetta crisps . oz each', 'count sonoma cheese straws oz each', 'count french truffles . oz each', 'count snickerdoodle cookies oz each', 'count chocolate truffle cookies . oz each', 'count']	['briecheesespreadozeach', 'counthotcocoamixozeach', 'countbuttertoffeepretzelsozeach', 'countbruschettacrispsozeach', 'countsonomacheesestrawsozeach', 'countfrenchtrufflesozeach', 'countsnickerdoodlecookiesozeach', 'countchocolatetrufflecookiesozeach', 'count']
206	206	86	['Grocery & Gourmet Food', 'Pantry Staples', 'Canned', ' Jarred & Packaged Foods', 'Peaches', 'Fruits']	11.6	11.58	['peaches', 'water', 'sugar', 'pear juice concentrate', 'flavor', 'ascorbic acid', 'lemon juice concentrate', 'citric acid.']	['peaches', 'water', 'sugar', 'pearjuiceconcentrate', 'flavor', 'ascorbicacid', 'lemonjuiceconcentrate', 'citricacid']
207	207	2227	['Grocery & Gourmet Food', 'Herbs', ' Spices & Seasonings', 'Pantry Staples', 'Salt & Salt Substitutes']	13.49	13.49	['himalayan salt']	['himalayansalt']
208	208	776	['Cooking & Baking', 'Muffins', 'Grocery & Gourmet Food', 'Baking Mixes', 'Health', ' Household & Baby Care', 'Pantry Staples']	22.68	13.08	['enriched unbleached flour wheat flour', 'niacin', 'reduced iron', 'thiamin mononitrate', 'riboflavin', 'folic acid', 'malted barley flour', 'enzymes', 'ascorbic acid', 'sugar', 'degermed yellow corn meal', 'soybean oil', 'salt', 'leavening baking soda', 'sodium acid pyrophosphate', 'honey powder', 'xanthan gum.', 'enriched unbleached flour wheat flour', 'malted barley flour', 'ascorbic acid dou…	['enrichedunbleachedflourwheatflour', 'niacin', 'reducediron', 'thiaminmononitrate', 'riboflavin', 'folicacid', 'maltedbarleyflour', 'enzymes', 'ascorbicacid', 'sugar', 'degermedyellowcornmeal', 'soybeanoil', 'salt', 'leaveningbakingsoda', 'sodiumacidpyrophosphate', 'honeypowder', 'xanthangum', 'enrichedunbleachedflourwheatflour', 'maltedbarleyflour', 'ascorbicaciddoughconditioner', 'niacin', 're…
209	209	4300	['Potato', 'Chips & Crisps', 'Grocery & Gourmet Food', 'Snack Foods']	30.96	24.19	['potatoes', 'safflower andor sunflower andor canola oil', 'dextrose', 'salt', 'sugar', 'maltodextrin', 'onion powder', 'flavors', 'torula yeast', 'yeast extract', 'garlic powder', 'jalapeno powder', 'parsley flakes', 'paprika extract .']	['potatoes', 'safflowerandorsunflowerandorcanolaoil', 'dextrose', 'salt', 'sugar', 'maltodextrin', 'onionpowder', 'flavors', 'torulayeast', 'yeastextract', 'garlicpowder', 'jalapenopowder', 'parsleyflakes', 'paprikaextract']
211	211	192	['Household & Grocery', 'Candy', 'Household and Grocery', 'Chocolates']	1.39	0.99	['sugarcorn syrupsemisweet chocolate invert sugaregg whitesoil of peppermintmilkxanamequantityunitdaily valuetotal fat.gtotal carb.gsat. fat.gdietary fiberltgtrans fatgxasugarsgxacholesterolmgproteinltgxasodiummgvitamin axaxavitamin cxaxacalciumxaxaironxaxa', 'semisweet chocolate', 'milknamequantityunitdaily valuetotal fat.gtotal carb.gsat. fat.gdietary fiberltgtrans fatgsugarsgcholesterolmgprote…	['sugarcornsyrupsemisweetchocolateinvertsugareggwhitesoilofpeppermintmilkxanamequantityunitdailyvaluetotalfatgtotalcarbgsatfatgdietaryfiberltgtransfatgxasugarsgxacholesterolmgproteinltgxasodiummgvitaminaxaxavitamincxaxacalciumxaxaironxaxa', 'semisweetchocolate', 'milknamequantityunitdailyvaluetotalfatgtotalcarbgsatfatgdietaryfiberltgtransfatgsugarsgcholesterolmgproteinltgsodiummgvitaminavitamincc…
212	212	4505	['Household & Grocery', 'Nuts', 'Food & Snacks']	4.49	2.99	['corn syrup', 'almonds', 'gum arabic', 'dark chocolate', 'canola oil', 'cocoa powder', 'sugar']	['cornsyrup', 'almonds', 'gumarabic', 'darkchocolate', 'canolaoil', 'cocoapowder', 'sugar']
213	213	3958	['Featured Brands', 'Grocery', 'Nestle Usa', 'Grocery & Gourmet Food', 'Frozen Appetizers & Snacks', 'Food & Beverage', 'Frozen Sandwiches', 'Frozen Foods', 'Appetizers & Snacks', 'Frozen', 'Nestle', 'Food']	2.99	2.99	['water', 'yeast', 'whey', 'dough conditioner blend calcium sulfate', 'salt', 'lcysteine hydrochloride', 'garlic powder', 'tricalcium phosphate', 'enzymes', 'margarine palm oil', 'water', 'soybean oil', 'sugar', 'mono diglycerides', 'soybean lecithin', 'potassium sorbate and citric acid preservatives', 'annatto and turmeric', 'vitamin a palmitate added', 'seasoning cheddarblue cheeses milk', 'che…	['water', 'yeast', 'whey', 'doughconditionerblendcalciumsulfate', 'salt', 'lcysteinehydrochloride', 'garlicpowder', 'tricalciumphosphate', 'enzymes', 'palm oil', 'water', 'soybeanoil', 'sugar', 'monodiglycerides', 'soybeanlecithin', 'potassiumsorbateandcitricacidpreservatives', 'annattoandturmeric', 'vitaminapalmitateadded', 'seasoningcheddarbluecheesesmilk', 'cheesecultures', 'salt', 'enzymes', …
215	215	3972	['Home & Garden', 'Cooking & Baking', 'Peanuts', 'Food & Beverages', 'Food & Grocery', 'Candy & Gum', 'Other Candy', ' Gum & Chocolate', 'Grocery & Gourmet Food', 'Candy', ' Gum & Chocolate', 'Hard Candy', 'Frosting', ' Toppings Decorations', 'Pantry Staples', 'Nuts & Seeds', 'Frosting', ' Toppings & Decorations', 'Baking', 'Food']	8.99	1.98	['peanuts and flavor. manufactured with peanuts.', 'sugar']	['peanutsandflavormanufacturedwithpeanuts', 'sugar']
216	216	1002	['Breakfast Foods', 'Grocery & Gourmet Food', 'Cereals', 'Muesli']	13.66	13.66	['oat flakes', 'dried fruit', 'sultanas', 'dates', 'wheat flakes', 'barley flakes', 'toasted and malted wheat flakes wheat', 'barley malt extract', 'sunflower seeds', 'nuts brazil nuts', 'whole roasted hazelnuts']	['oatflakes', 'driedfruit', 'sultanas', 'dates', 'wheatflakes', 'barleyflakes', 'toastedandmaltedwheatflakeswheat', 'barleymaltextract', 'sunflowerseeds', 'nutsbrazilnuts', 'wholeroastedhazelnuts']
217	217	795	['Household & Grocery', 'Candy', 'Household and Grocery', 'Chocolates']	5.19	5.19	['contains or less of oil of peppermint', 'and flavors', 'contains or less of salt', 'chocolate', 'nonfat milk', 'contains or less of vanillin .', 'cocoa butter', 'milk', 'palm kernel oil', 'lecithin', 'contains or less of milk', 'milk fat', 'nutrition factsserving size servings per container .nutrientamount per serving daily valuecaloriesxacalories from fatxatotal fatgsaturated fatgtrans fatgxac…	['containsorlessofoilofpeppermint', 'andflavors', 'containsorlessofsalt', 'chocolate', 'nonfatmilk', 'containsorlessofvanillin', 'cocoabutter', 'milk', 'palm oil', 'lecithin', 'containsorlessofmilk', 'milkfat', 'nutritionfactsservingsizeservingspercontainernutrientamountperservingdailyvaluecaloriesxacaloriesfromfatxatotalfatgsaturatedfatgtransfatgxacholesterolltmgsodiummgtotalcarbohydrategsugarsg…
218	218	2948	['Dried Fruits', 'Grocery & Gourmet Food', 'Dried Fruits & Vegetables', 'Produce']	43.93	43.93	['beets']	['beets']
219	219	4578	['Grocery & Gourmet Food', 'Deli & Prepared Foods']	75.0	75.0	['hot and spicy peanuts peanuts', 'oil salt', 'spices', 'dextrose', 'corn flour', 'onion', 'tomato', 'flavor', 'xanthan gum and extractive of paprika with no greater than silicon dioxide andor vegetable oil added to prevent caking', 'roasted in cottonseed andor peanut oil. honey roasted peanuts peanuts', 'sugar', 'corn syrup', 'honey', 'wheat starch', 'high fructose corn syrup', 'salt', 'xanthan …	['hotandspicypeanutspeanuts', 'oilsalt', 'spices', 'dextrose', 'cornflour', 'onion', 'tomato', 'flavor', 'xanthangumandextractiveofpaprikawithnogreaterthansilicondioxideandorvegetableoiladdedtopreventcaking', 'roastedincottonseedandorpeanutoilhoneyroastedpeanutspeanuts', 'sugar', 'cornsyrup', 'honey', 'wheatstarch', 'highfructosecornsyrup', 'salt', 'xanthangum', 'roastedinpeanutandorcottonseedoil…
220	220	176	['Grocery & Gourmet Food', 'Hydration', 'Sports Nutrition', 'Health & Household']	41.48	40.02	['watermelon sugar', 'fructose', 'sodium citrate', 'citric acid', 'flavor', 'potassium citrate', 'magnesium citrate', 'dextrose', 'salt', 'ascorbic acid', 'fruit and vegetable juice as', 'sucralose', 'zinc aspartate']	['watermelonsugar', 'fructose', 'sodiumcitrate', 'citricacid', 'flavor', 'potassiumcitrate', 'magnesiumcitrate', 'dextrose', 'salt', 'ascorbicacid', 'fruitandvegetablejuiceas', 'sucralose', 'zincaspartate']
222	222	4283	['Home & Garden', 'Honey', ' Syrup & Sweeteners', 'Cooking & Baking', 'Meal Solutions', ' Grains & Pasta', 'Food & Beverages', 'Condiments', ' Sauces Spices', 'Syrups', 'Condiments', ' Sauces & Spices', 'Syrups & Sweeteners', 'Syrups Sweeteners', 'Syrups', ' Sugars & Sweeteners', 'Grocery & Gourmet Food', 'Pantry Staples', 'Packaged Foods', 'Maple Syrup', 'Condiments', ' Dips', ' & Salad Dressing…	17.95	2.78	['water', 'sorbitol', 'acesulfame potassium', 'zinc lactate', 'potassium sorbate', 'and flavors', 'cellulose gum', 'caramel', 'vitamin b', 'water', 'sorbitol', 'cellulose gum', 'and flavors', 'salt', 'caramel', 'sodium benzoate and potassium sorbate', 'sucralose', 'phosphoric acid', 'acesulfame potassium', 'aspartame', 'citric acid.', 'aspartame', 'sucralose', 'salt', 'citric acid', 'maple', 'sod…	['water', 'sorbitol', 'acesulfamepotassium', 'zinclactate', 'potassiumsorbate', 'andflavors', 'cellulosegum', 'caramel', 'vitaminb', 'water', 'sorbitol', 'cellulosegum', 'andflavors', 'salt', 'caramel', 'sodiumbenzoateandpotassiumsorbate', 'sucralose', 'phosphoricacid', 'acesulfamepotassium', 'aspartame', 'citricacid', 'aspartame', 'sucralose', 'salt', 'citricacid', 'maple', 'sodiumchloride', 'so…
223	223	2495	['Food Snacks', 'Household & Grocery', 'Household Grocery', 'Food & Snacks', 'Candy', 'Household and Grocery', 'Food and Snacks']	4.59	2.99	['lactose', 'vanillin flavor', 'milk fat', 'vanillin flavor', 'milk chocolate sugar', 'almonds .', 'milk chocolate sugar', 'milk chocolate', 'cocoa butter', 'lactose', 'milk fat', 'soy lecithin', 'vanillin', 'milk chocolate', 'soy lecithin', 'cocoa butter', 'pgpr emulsifier', 'pgpr emulsifier']	['lactose', 'vanillinflavor', 'milkfat', 'vanillinflavor', 'milkchocolatesugar', 'almonds', 'milkchocolatesugar', 'milkchocolate', 'cocoabutter', 'lactose', 'milkfat', 'soylecithin', 'vanillin', 'milkchocolate', 'soylecithin', 'cocoabutter', 'pgpremulsifier', 'pgpremulsifier']
224	224	1957	['Cooking & Baking', 'Cashews', 'Grocery & Gourmet Food', 'Pantry Staples', 'Nuts & Seeds']	34.99	34.99	['raw cashew pieces']	['rawcashewpieces']
225	225	1562	['Dried Beans', ' Grains & Rice', 'Grocery & Gourmet Food', 'Dried Grains & Rice', 'Pantry Staples', 'Grains & Rice']	3.29	3.29	['farro.']	['farro']
228	228	3838	['Cooking & Baking', 'Grocery & Gourmet Food', 'Pantry Staples', 'Sugar Substitutes', 'Stevia']	27.99	21.99	['stevia']	['stevia']
229	229	3411	['Cooking & Baking', 'Syrups', ' Sugars & Sweeteners', 'Grocery & Gourmet Food', 'Pantry Staples', 'Maple Syrup']	20.98	20.98	['maple syrup']	['maplesyrup']
232	232	2032	['Tea', 'Grocery & Gourmet Food', 'Herbal', 'Coffee', ' Tea & Cocoa', 'Beverages']	14.22	14.22	['rosehips', 'hibiscus', 'orange peel', 'roasted chicory', 'chamomile', 'blackberry leaves', 'peach and passion fruit with other flavors', 'peaches', 'and citric acid.']	['rosehips', 'hibiscus', 'orangepeel', 'roastedchicory', 'chamomile', 'blackberryleaves', 'peachandpassionfruitwithotherflavors', 'peaches', 'andcitricacid']
233	233	4190	['Biscotti', 'Grocery & Gourmet Food', 'Cookies', 'Breads & Bakery']	20.19	20.19	['almonds', 'wheat flour', 'sugar', 'egg whites', 'cherries', 'cocoa powder', 'vanilla']	['almonds', 'wheatflour', 'sugar', 'eggwhites', 'cherries', 'cocoapowder', 'vanilla']
234	234	4016	['Grocery', 'Chocolate', ' Candy Gum', 'Grocery & Gourmet Food', 'Hard Candy', 'Gummy Candy Jelly Beans', 'Candy & Chocolate', 'Candy & Gum', 'Food & Grocery', 'Gummy Candy', 'Novelty Candy', 'Hard Candy & Lollipops', 'Food']	29.95	0.98	['dextrose', 'sugar', 'corn syrup', 'and less than of malic acid', 'gelatin', 'confectioners glaze', 'glycerin', 'citric acid', 'carnauba wax', 'flavors', 'added', 'carmine', 'blue', 'blue lake', 'blue lake', 'red', 'red lake yellow', 'yellow lake', 'yellow .', 'dextrose', 'sugar', 'corn syrup', 'and less than of malic acid', 'gelatin', 'confectioners glaze', 'glycerin', 'citric acid', 'carnauba …	['dextrose', 'sugar', 'cornsyrup', 'andlessthanofmalicacid', 'gelatin', 'confectionersglaze', 'glycerin', 'citricacid', 'carnaubawax', 'flavors', 'added', 'carmine', 'blue', 'bluelake', 'bluelake', 'red', 'redlakeyellow', 'yellowlake', 'yellow', 'dextrose', 'sugar', 'cornsyrup', 'andlessthanofmalicacid', 'gelatin', 'confectionersglaze', 'glycerin', 'citricacid', 'carnaubawax', 'flavors', 'added',…
235	235	3650	['Grocery & Gourmet Food', 'Candy & Chocolate', 'Candy & Chocolate Bars']	20.0	20.0	['peanuts milk chocolate sugar cocoa butter chocolate nonfat milk milk fat lactose soy lecithin pgpr', 'emulsifier sugar dextrose vegetable oil cocoa butter', 'palm', 'shea', 'sunflower andor safflower oil chocolate nonfat milk contains or less of whey salt milk fat soy lecithin tbhq vanillin', 'flavor.']	['peanutsmilkchocolatesugarcocoabutterchocolatenonfatmilkmilkfatlactosesoylecithinpgpr', 'emulsifiersugardextrosevegetableoilcocoabutter', 'palm', 'shea', 'sunflowerandorsaffloweroilchocolatenonfatmilkcontainsorlessofwheysaltmilkfatsoylecithintbhqvanillin', 'flavor']
236	236	2075	['Grocery', 'Grocery & Gourmet Food', 'Graham Crackers', 'Snack Foods', 'Crackers']	14.76	14.76	['tapioca starch', 'water', 'potato starch', 'potato flour', 'expeller pressed palm oil', 'vinegar', 'honey', 'egg yolks', 'salt']	['tapiocastarch', 'water', 'potatostarch', 'potatoflour', 'palm oil', 'vinegar', 'honey', 'eggyolks', 'salt']
237	237	4291	['Breakfast Foods', 'Grocery & Gourmet Food', 'Cereals', 'Oatmeal']	12.75	12.75	['oat bran.']	['oatbran']
238	238	3397	['Cooking & Baking', 'Grocery & Gourmet Food', 'Peanuts', 'Walmart for Business', 'Pantry Staples', 'Nuts & Seeds', 'Small Business Breakroom Supplies', 'Snacks', 'Snacks', ' Cookies & Chips', 'Nuts & Trail Mixes', 'Food']	37.27	3.18	['salt. contains peanut', 'butter cream from milk', 'peanuts', 'sugar', 'butter cream from milk', 'salt', 'salt.', 'peanuts', 'sunflower seed.', 'milk. manufactured on equipment that processes tree nuts', 'sea salt.', 'butter cream from milk', 'salt', 'soy', 'sugar']	['saltcontainspeanut', 'buttercreamfrommilk', 'peanuts', 'sugar', 'buttercreamfrommilk', 'salt', 'salt', 'peanuts', 'sunflowerseed', 'milkmanufacturedonequipmentthatprocessestreenuts', 'seasalt', 'buttercreamfrommilk', 'salt', 'soy', 'sugar']
239	239	2814	['Potato', 'Grocery & Gourmet Food', 'Bread Crumbs Stuffing', 'Bakery Bread', 'Sandwich Breads', 'Breads & Bakery', 'Breads', 'Fresh Food', 'Food']	30.99	27.99	['unbleached enriched wheat flour flour', 'ferrous sulfate', 'niacin', 'thiamin', 'riboflavin', 'folic acid', 'nonfat milk', 'raisins', 'reconstituted potatoes', 'yeast', 'sugar', 'wheat gluten', 'sunflower oil', 'contains percent or less of each of the following salt', 'butter', 'cinnamon', 'dough conditioners sodium stearoyl lactylate', 'monoglycerides and diglycerides', 'monocalcium phosphate'…	['unbleachedenrichedwheatflourflour', 'ferroussulfate', 'niacin', 'thiamin', 'riboflavin', 'folicacid', 'nonfatmilk', 'raisins', 'reconstitutedpotatoes', 'yeast', 'sugar', 'wheatgluten', 'sunfloweroil', 'containspercentorlessofeachofthefollowingsalt', 'butter', 'cinnamon', 'doughconditionerssodiumstearoyllactylate', 'monoglyceridesanddiglycerides', 'monocalciumphosphate', 'calciumpropionate', 'gu…
240	240	2581	['Household & Grocery', 'Candy', 'Gum & Mints']	4.59	4.59	['gum peppermint cobalt sugarfree gum', 'multipack sorbitol', 'gum base', 'glycerol', 'mannitol', 'and flavors', 'less than of hydrogenated starch hydrolysate', 'aspartame', 'acesulfame k', 'colors yellow lake', 'blue lake', 'yellow', 'blue', 'soy lecithin', 'bht .', 'acesulfame k', 'bht .', 'gum peppermint cobalt sugarfree gum', 'multipack sorbitol', 'colors yellow lake', 'yellow', 'glycerol', '…	['gumpeppermintcobaltsugarfreegum', 'multipacksorbitol', 'gumbase', 'glycerol', 'mannitol', 'andflavors', 'lessthanofhydrogenatedstarchhydrolysate', 'aspartame', 'acesulfamek', 'colorsyellowlake', 'bluelake', 'yellow', 'blue', 'soylecithin', 'bht', 'acesulfamek', 'bht', 'gumpeppermintcobaltsugarfreegum', 'multipacksorbitol', 'colorsyellowlake', 'yellow', 'glycerol', 'andflavors', 'lessthanofhydro…
241	241	3752	['Jelly Beans', 'Gummy & Chewy', 'Grocery', 'Jelly Beans & Gummy Candy', 'Grocery & Gourmet Food', 'Jellies', 'Candy & Chocolate', 'Candy & Gum', 'Food']	28.91	11.7	['sugar', 'corn syrup', 'modified food starch', 'contains or less of each of the following blueberry puree', 'lemon puree', 'banana puree', 'cherry juice concentrate', 'watermelon juice concentrate', 'apple juice concentrate', 'black pepper', 'citric acid', 'malic acid', 'maltodextrin', 'and flavors', 'added', 'red lake', 'yellow', 'blue lake', 'yellow lake', 'blue', 'red', 'beeswax', 'carnauba w…	['sugar', 'cornsyrup', 'modifiedfoodstarch', 'containsorlessofeachofthefollowingblueberrypuree', 'lemonpuree', 'bananapuree', 'cherryjuiceconcentrate', 'watermelonjuiceconcentrate', 'applejuiceconcentrate', 'blackpepper', 'citricacid', 'malicacid', 'maltodextrin', 'andflavors', 'added', 'redlake', 'yellow', 'bluelake', 'yellowlake', 'blue', 'red', 'beeswax', 'carnaubawax', 'confectionersglaze', '…
242	242	1789	['Home & Garden', 'Cakes & Pies', 'Snack Cakes', 'Food & Beverages', 'Cakes', 'Snack Crackers', 'Food & Grocery', 'Breads & Bakery', 'Crackers', 'Rice Cakes', 'Grocery & Gourmet Food', 'Snack Foods', 'Snacks', 'Bread & Bakery', 'Snacks', ' Cookies & Chips', 'Food']	35.41	12.26	['spelt wheat', 'flax seeds.']	['speltwheat', 'flaxseeds']
243	243	4278	['Breakfast Foods', 'Cold Cereals', 'Grocery & Gourmet Food', 'Cereals', 'Health', ' Household & Baby Care', 'Oatmeal']	36.64	6.85	['sprouted maize', 'coconut palm sugar', 'sprouted buckwheat', 'brown flax']	['sproutedmaize', 'coconutpalmsugar', 'sproutedbuckwheat', 'brownflax']
244	244	3592	['Meal Solutions', ' Grains & Pasta', 'Grocery & Gourmet Food', 'Side Dishes', 'Pantry Staples', 'Pasta & Noodle Dishes', 'Grains & Rice', 'Prepared Meals', 'Food & Grocery', 'Conventional Foods', 'Canned', ' Jarred & Packaged Foods', 'Packaged Meals & Side Dishes', 'Food']	9.4	9.4	['water', 'modified tapioca starch.', 'rice flour']	['water', 'modifiedtapiocastarch', 'riceflour']
246	246	127	['Laundry Supplies', 'Household & Grocery', 'Household Grocery', 'Household and Grocery', 'Sewing Supplies']	2.49	2.49	['cotton.', 'cotton.']	['cotton', 'cotton']
247	247	2285	['Grocery & Gourmet Food', 'Juice', 'Frozen']	94.87	94.87	['white peaches', 'cane sugar', 'citric and ascorbic acids', 'peach', 'fruit and vegetable juice for color.']	['whitepeaches', 'canesugar', 'citricandascorbicacids', 'peach', 'fruitandvegetablejuiceforcolor']
248	248	3454	['Granola', 'Snacks', ' Cookies Chips', 'Grocery & Gourmet Food', 'Nature Valley Granola Bars and Snack Bars', 'Snack Foods', 'Granola Bars', ' Snack Bars Energy Bars', 'Nature Valley Granola Bars', 'Bars', 'Food']	29.99	20.43	['whole grain oats', 'sugar', 'canola oil', 'rice flour', 'honey', 'salt', 'brown sugar syrup', 'baking soda', 'soy lecithin', 'flavor.', 'whole grain oats', 'sugar', 'canola oil', 'rice flour', 'honey', 'slat', 'brown sugar', 'syrup', 'baking soda', 'soy lecithin', 'flavor.']	['wholegrainoats', 'sugar', 'canolaoil', 'riceflour', 'honey', 'salt', 'brownsugarsyrup', 'bakingsoda', 'soylecithin', 'flavor', 'wholegrainoats', 'sugar', 'canolaoil', 'riceflour', 'honey', 'slat', 'brownsugar', 'syrup', 'bakingsoda', 'soylecithin', 'flavor']
249	249	2230	['Home & Garden', 'Grocery & Gourmet Food', 'Food & Beverages', 'Sauces', 'Pantry Staples', 'Hot Sauce', 'Sauces', ' Gravies & Marinades']	8.77	6.99	['habanero peppers', 'water', 'pepper flavoring', 'vinegar and spices.']	['habaneropeppers', 'water', 'pepperflavoring', 'vinegarandspices']
250	250	1390	['Snacks', ' Cookies Chips', 'Grocery & Gourmet Food', 'Saltines', 'Snack Foods', 'Sandwich Breads', 'Gluten Free Crackers', 'Breads & Bakery', 'Whole Wheat', 'Crackers', 'Breads', 'Food']	38.37	12.27	['corn starch. corn flour', 'margarine palm fat', 'coconut fat', 'water', 'canola oil', 'monoand diglycerides flavor', 'maltodextrin', 'modified tapioca starch', 'sugar', 'soy flour', 'salt', 'datem', 'ammonium bicarbonate', 'baking soda', 'flavor . contains soy and tree nuts. may contain lupine.', 'corn starch', 'corn flour', 'margarine palm fat', 'coconut fat', 'water', 'canola oil', 'mono and …	['cornstarchcornflour', 'margarinepalmfat', 'coconutfat', 'water', 'canolaoil', 'monoanddiglyceridesflavor', 'maltodextrin', 'modifiedtapiocastarch', 'sugar', 'soyflour', 'salt', 'datem', 'ammoniumbicarbonate', 'bakingsoda', 'flavorcontainssoyandtreenutsmaycontainlupine', 'cornstarch', 'cornflour', 'margarinepalmfat', 'coconutfat', 'water', 'canolaoil', 'monoanddiglycerides', 'flavor', 'maltodext…
251	251	949	['Granola', 'Grocery & Gourmet Food', 'Snack Foods', 'Organic Foods', 'Bars', 'Food']	4.77	4.77	['whole grain oats', 'tapioca syrup', 'rice flour', 'vanilla chips cane sugar', 'palm kernel oil', 'sunflower lecithin', 'vanilla extract', 'sunflower oil', 'glycerin', 'cane sugar', 'sea salt', 'raisin juice concentrate', 'flavor', 'baking soda', 'annatto .']	['wholegrainoats', 'tapiocasyrup', 'riceflour', 'vanillachipscanesugar', 'palm oil', 'sunflowerlecithin', 'vanillaextract', 'sunfloweroil', 'glycerin', 'canesugar', 'seasalt', 'raisinjuiceconcentrate', 'flavor', 'bakingsoda', 'annatto']
252	252	3230	['Household & Grocery', 'Food & Snacks', 'Salted Snacks']	7.79	3.99	['water', 'monosodium glutamate flavorings', 'sodium erythorbate', 'paprika extract', 'beef', 'water', 'sugar', 'less than salt', 'black pepper', 'maltodextrin', 'dried soy sauce soybeans', 'salt', 'wheat', 'monosodium glutamate flavorings', 'hydrolyzed corn protein', 'sodium erythorbate', 'paprika extract', 'sodium nitrite.', 'less than salt', 'dried soy sauce soybeans', 'salt', 'hydrolyzed corn…	['water', 'monosodiumglutamateflavorings', 'sodiumerythorbate', 'paprikaextract', 'beef', 'water', 'sugar', 'lessthansalt', 'blackpepper', 'maltodextrin', 'driedsoysaucesoybeans', 'salt', 'wheat', 'monosodiumglutamateflavorings', 'hydrolyzedcornprotein', 'sodiumerythorbate', 'paprikaextract', 'sodiumnitrite', 'lessthansalt', 'driedsoysaucesoybeans', 'salt', 'hydrolyzedcornprotein', 'sodiumnitrite…
253	253	4134	['Soups', ' Stocks & Broths', 'Grocery & Gourmet Food', 'Stocks', 'Pantry Staples', 'Chicken']	19.94	4.99	['maltodextrin', 'salt', 'yeast extract', 'dehydrated onion', 'spice includes white pepper', 'celery seed', 'turmeric', 'rosemary', 'dehydrated carrot', 'dehydrated garlic', 'dextrose', 'flavor', 'parsley', 'spice extract.']	['maltodextrin', 'salt', 'yeastextract', 'dehydratedonion', 'spiceincludeswhitepepper', 'celeryseed', 'turmeric', 'rosemary', 'dehydratedcarrot', 'dehydratedgarlic', 'dextrose', 'flavor', 'parsley', 'spiceextract']
254	254	3320	['Water', 'Grocery & Gourmet Food', 'All Waters', 'Beverages', 'Bottled Beverages', ' Water & Drink Mixes', 'Coconut Water', 'Food']	14.95	14.95	['freezedried coconut water', 'beetroot powder', 'aquamintm']	['freezedriedcoconutwater', 'beetrootpowder', 'aquamintm']
255	255	3515	['Breakfast Foods', 'Grocery & Gourmet Food', 'Amazon Fresh', 'Pastries', 'Frozen Foods', 'Frozen Desserts & Bakery', 'Frozen', 'Frozen Desserts Bakery', 'Food']	2.75	2.0	['water', 'riboflavin', 'folic acid', 'gellan gum', 'malted barley flour', 'colored with color', 'sodium citrate', 'corn syrup. contains or less of corn starch', 'mono and diglycerides', 'citric acid', 'palm oil and palm kernel oil', 'canola oil.', 'and citric acid to protect', 'and flavor', 'whey protein concentratexawheat starch', 'yellow', 'xanthan gum', 'sodium bisulfate', 'niacin', 'whey pro…	['water', 'riboflavin', 'folicacid', 'gellangum', 'maltedbarleyflour', 'coloredwithcolor', 'sodiumcitrate', 'cornsyrupcontainsorlessofcornstarch', 'monoanddiglycerides', 'citricacid', 'palm oil', 'canolaoil', 'andcitricacidtoprotect', 'andflavor', 'wheyproteinconcentratexawheatstarch', 'yellow', 'xanthangum', 'sodiumbisulfate', 'niacin', 'wheyproteinconcentratewheatstarch', 'dextrose', 'invertsug…
256	256	594	['Grocery', 'Pasta Noodles', 'Frozen Pasta & Sauces', 'Meals & Entrees', 'Frozen Dinners & Meals', 'Frozen', 'Pasta & Noodles', 'Meatless', 'Featured Brands', 'Nestle Usa', 'Fettuccine', 'Grocery & Gourmet Food', 'Pantry Staples', 'Food & Beverage', 'Frozen Foods', 'Pasta', 'Meal Solutions', ' Grains Pasta', 'Frozen Meals & Entrees', 'Food']	70.56	2.48	['water', 'datem', 'enzymes', 'seasoning wheat starch', 'cooked fettuccini water', 'romano cheese made from cows milk cultured milk', 'enzymes', 'cooked fettuccini water', 'semolina', 'wheat gluten', 'cream', 'skim milk', 'soybean oil', 'parmesan and asiago cheese blend with parmesan and asiago cheeses cultured milk', 'salt', 'enzymes', 'enzyme modified parmesan cheese cultured milk', 'water', 's…	['water', 'datem', 'enzymes', 'seasoningwheatstarch', 'cookedfettucciniwater', 'romanocheesemadefromcowsmilkculturedmilk', 'enzymes', 'cookedfettucciniwater', 'semolina', 'wheatgluten', 'cream', 'skimmilk', 'soybeanoil', 'parmesanandasiagocheeseblendwithparmesanandasiagocheesesculturedmilk', 'salt', 'enzymes', 'enzymemodifiedparmesancheeseculturedmilk', 'water', 'salt', 'enzymes', 'whey', 'salt',…
257	257	4150	['Grocery', 'Grocery & Gourmet Food', 'Food & Beverage Gifts', 'Herb', ' Spice & Seasoning Gifts', 'Herb']	35.0	28.0	['soul food sea salt', 'paprika', 'smoked paprika', 'garlic', 'onion', 'cayenne pepper', 'black pepper', 'white pepper. spicy black pepper', 'lemon peel', 'garlic', 'onion', 'cayenne', 'red pepper flakes', 'sea salt. adobo paprika', 'sea salt', 'black pepper', 'onion', 'garlic', 'chipotle pepper', 'spices.']	['soulfoodseasalt', 'paprika', 'smokedpaprika', 'garlic', 'onion', 'cayennepepper', 'blackpepper', 'whitepepperspicyblackpepper', 'lemonpeel', 'garlic', 'onion', 'cayenne', 'redpepperflakes', 'seasaltadobopaprika', 'seasalt', 'blackpepper', 'onion', 'garlic', 'chipotlepepper', 'spices']
258	258	4071	['Grocery', 'Grocery & Gourmet Food', 'Pantry Staples', 'Pineapple', 'Canned', ' Jarred & Packaged Foods', 'Fruits']	17.3	7.06	['pineapple', 'pineapple juice', 'and clarified pineapple juice from concentrate', 'water', 'clarified pineapple juice concentrate and citric acid.pidtpineapple', 'pineapple juice', 'and clarified pineapple juice from concentrate water', 'clarified pineapple juice concentrate. pid dpineapple', 'pineapple juice from concentrate water', 'pineapple juice concentrate', 'and clarified pineapple juice …	['pineapple', 'pineapplejuice', 'andclarifiedpineapplejuicefromconcentrate', 'water', 'clarifiedpineapplejuiceconcentrateandcitricacidpidtpineapple', 'pineapplejuice', 'andclarifiedpineapplejuicefromconcentratewater', 'clarifiedpineapplejuiceconcentratepiddpineapple', 'pineapplejuicefromconcentratewater', 'pineapplejuiceconcentrate', 'andclarifiedpineapplejuicefromconcentratewater', 'clarifiedpin…
259	259	848	['Sandwich', 'Home & Garden', 'Cookies & Biscotti', 'Grocery & Gourmet Food', 'Food & Beverages', 'Cookies', 'Snack Foods', 'Breads & Bakery']	16.7	14.7	['enriched flour wheat flour', 'niacin', 'reduced iron', 'thiamine mononitrate', 'riboflavin', 'folic acid', 'sugar', 'vegetable oil shortening hydrogenated coconut and soy oil', 'palm oil and canola oil with tbhq and citric acid to protect', 'contains or less of high fructose corn syrup', 'whey', 'corn starch', 'salt', 'leavening baking soda', 'sodium acid pyrophosphate', 'monocalcium phosphate'…	['enrichedflourwheatflour', 'niacin', 'reducediron', 'thiaminemononitrate', 'riboflavin', 'folicacid', 'sugar', 'vegetableoilshorteninghydrogenatedcoconutandsoyoil', 'palm oil', 'containsorlessofhighfructosecornsyrup', 'whey', 'cornstarch', 'salt', 'leaveningbakingsoda', 'sodiumacidpyrophosphate', 'monocalciumphosphate', 'calciumsulfate', 'ammoniumbicarbonate', 'soylecithin', 'lemonjuiceconcentra…
260	260	952	['Breakfast Foods', 'Cold Cereals', 'Grocery & Gourmet Food', 'Cereals']	8.1	8.1	['buckwheat sprouts', 'gluten free oats', 'coconut palm sugar', 'coconuts', 'sorghum flakes', 'raspberries', 'coconut palm nectar', 'beet root', 'sunflower sprouts', 'sunflower oil', 'golden flax meal', 'puffed buckwheat', 'prebiotic fiber blend jerusalem artichoke inulin', 'blue agave cactus inulin', 'baobab fruit', 'nopal cactus fiber', 'yacon root', 'green banana', 'radiant superfood blend luc…	['buckwheatsprouts', 'glutenfreeoats', 'coconutpalmsugar', 'coconuts', 'sorghumflakes', 'raspberries', 'coconutpalmnectar', 'beetroot', 'sunflowersprouts', 'sunfloweroil', 'goldenflaxmeal', 'puffedbuckwheat', 'prebioticfiberblendjerusalemartichokeinulin', 'blueagavecactusinulin', 'baobabfruit', 'nopalcactusfiber', 'yaconroot', 'greenbanana', 'radiantsuperfoodblendlucumafruitpowder', 'freezedrieds…
262	262	881	['Grocery & Gourmet Food', 'Herbs', ' Spices & Seasonings', 'Pantry Staples', 'Single Herbs & Spices', 'Thyme']	10.35	9.11	['whole thyme leaves.']	['wholethymeleaves']
263	263	2200	['Cooking & Baking', 'Grocery & Gourmet Food', 'Pantry Staples', 'Baking Chocolates', ' Carob & Cocoa', 'Chocolates']	4.89	4.69	['evaporated cane juice', 'chocolate liquor', 'nondairy cocoa butter.']	['evaporatedcanejuice', 'chocolateliquor', 'nondairycocoabutter']
265	265	3028	['Baby & Child', 'Juice & Water', 'Food Formula', 'Baby Child', 'Juice Water', 'Food & Formula']	4.29	3.89	['grape juice from concentrate grape juicecitric acid ascorbic acid', 'ascorbic acid', 'citric acid', 'grape juice', 'grape juice from concentrate']	['grapejuicefromconcentrategrapejuicecitricacidascorbicacid', 'ascorbicacid', 'citricacid', 'grapejuice', 'grapejuicefromconcentrate']
267	267	1920	['Grocery', 'Cooking & Baking', 'Grocery & Gourmet Food', 'Baking Mixes', 'Pantry Staples', 'Pancakes & Waffles']	9.09	8.82	['roasted blue corn', 'unbleached wheat flour', 'sugar', 'baking powder', 'baking soda', 'salt.']	['roastedbluecorn', 'unbleachedwheatflour', 'sugar', 'bakingpowder', 'bakingsoda', 'salt']
268	268	2014	['Household & Grocery', 'Nuts', 'Food & Snacks', 'Household and Grocery', 'Food and Snacks']	5.99	4.99	['sea salt', 'cashewsdried apples evaporated cane juiceorganic tapioca syrupbrown sugarnatural vanilla extractsea saltdried pomegranatepomegranate juice concentratedried orange peelpure ground vanilla beans', 'dried orange peel', 'cashews', 'tapioca syrup', 'sea salt', 'pomegranate juice concentrate', 'dried pomegranate', 'dried pomegranate', 'evaporated cane juice', 'tapioca syrup', 'pure ground…	['seasalt', 'cashewsdriedapplesevaporatedcanejuiceorganictapiocasyrupbrownsugarnaturalvanillaextractseasaltdriedpomegranatepomegranatejuiceconcentratedriedorangepeelpuregroundvanillabeans', 'driedorangepeel', 'cashews', 'tapiocasyrup', 'seasalt', 'pomegranatejuiceconcentrate', 'driedpomegranate', 'driedpomegranate', 'evaporatedcanejuice', 'tapiocasyrup', 'puregroundvanillabeans', 'driedapples', '…
269	269	1855	['Household & Grocery', 'Candy', 'Chocolates']	2.49	2.49	['gum acacia.', 'blue', 'blue', 'dextrin', 'red lake', 'coloring includes blue lake', 'and flavors', 'salt', 'milk chocolate sugar', 'yellow lake', 'cornstarch', 'skim milk', 'pgpr', 'sugar', 'red', 'yellow lake', 'yellow', 'yellow', 'less than corn syrup', 'chocolate', 'blue lake', 'cocoa butter', 'milkfat', 'lactose', 'soy lecithin']	['gumacacia', 'blue', 'blue', 'dextrin', 'redlake', 'coloringincludesbluelake', 'andflavors', 'salt', 'milkchocolatesugar', 'yellowlake', 'cornstarch', 'skimmilk', 'pgpr', 'sugar', 'red', 'yellowlake', 'yellow', 'yellow', 'lessthancornsyrup', 'chocolate', 'bluelake', 'cocoabutter', 'milkfat', 'lactose', 'soylecithin']
271	271	4458	['Cooking & Baking', 'Breadcrumbs & Seasoned Coatings', 'Bakery & Bread', 'Grocery & Gourmet Food', 'Pantry Staples', 'Breadcrumbs', 'Sandwich Breads', 'Fresh Food', 'Food']	34.44	17.85	['brown sugar', 'eggs', 'salt', 'brown rice flour', 'white rice flour', 'potato starch', 'tapioca flour', 'brown sugar', 'nongmo canola oil', 'eggs', 'potato flour', 'yeast', 'guar gum', 'salt.', 'tapioca flour', 'brown rice flour', 'yeast', 'brown rice flour', 'white rice flour', 'potato starch', 'tapioca flour', 'brown sugar', 'nongmo canola oil', 'eggs', 'potato flour', 'yeast', 'guar gum', 's…	['brownsugar', 'eggs', 'salt', 'brownriceflour', 'whitericeflour', 'potatostarch', 'tapiocaflour', 'brownsugar', 'nongmocanolaoil', 'eggs', 'potatoflour', 'yeast', 'guargum', 'salt', 'tapiocaflour', 'brownriceflour', 'yeast', 'brownriceflour', 'whitericeflour', 'potatostarch', 'tapiocaflour', 'brownsugar', 'nongmocanolaoil', 'eggs', 'potatoflour', 'yeast', 'guargum', 'salt', 'guargum', 'filteredw…
272	272	212	['Breakfast Foods', 'Grocery & Gourmet Food', 'Cereals', 'Oatmeal']	33.07	28.86	['oats', 'cracked wheat', 'oat bran', 'wheat bran', 'millet', 'sunflower seeds']	['oats', 'crackedwheat', 'oatbran', 'wheatbran', 'millet', 'sunflowerseeds']
273	273	1160	['Jelly Beans & Gummy Candy', 'Grocery & Gourmet Food', 'grocery', 'Candy & Chocolate', 'Gummy Candy']	15.99	13.4	['drink water', 'high fructose corn syrup', 'flavors', 'white grape juice', 'citric acid', 'sodium benzoate and potassium sorbate', 'colors fdc red', 'blue', 'yellow', 'yellow . container refined wax', 'flavors', 'bht .']	['drinkwater', 'highfructosecornsyrup', 'flavors', 'whitegrapejuice', 'citricacid', 'sodiumbenzoateandpotassiumsorbate', 'colorsfdcred', 'blue', 'yellow', 'yellowcontainerrefinedwax', 'flavors', 'bht']
274	274	4443	['Snacks', ' Cookies Chips', 'Grocery & Gourmet Food', 'Jerky Dried Meats', 'Sports Nutrition', 'Jerky', 'All Jerky Dried Meats', 'Turkey Jerky', 'Health & Household', 'Healthy Snacks & Beverages', 'Snacks', ' Cookies & Chips', 'Food']	35.49	26.27	['sea salt', 'lactic acid starter culture', 'sea salt', 'turkey', 'celery juice powder', 'molasses powder', 'garlic', 'lactic acid starter culture', 'encased in collagen casing.', 'turkey', 'spices', 'sea salt', 'evaporated cane sugar', 'molasses powder', 'celery juice powder', 'lactic acid starter culture', 'garlic. encased in collagen casing.', 'spices', 'turkey', 'garlic. encased in collagen c…	['seasalt', 'lacticacidstarterculture', 'seasalt', 'turkey', 'celeryjuicepowder', 'molassespowder', 'garlic', 'lacticacidstarterculture', 'encasedincollagencasing', 'turkey', 'spices', 'seasalt', 'evaporatedcanesugar', 'molassespowder', 'celeryjuicepowder', 'lacticacidstarterculture', 'garlicencasedincollagencasing', 'spices', 'turkey', 'garlicencasedincollagencasing', 'molassespowder', 'evaporat…
275	275	1734	['Cooking & Baking', 'Grocery & Gourmet Food', 'Almonds', 'Pantry Staples', 'Nuts & Seeds']	6.98	5.99	['almonds', 'vegetable oil canola', 'safflower andor sunflower oil', 'salt', 'corn maltodextrin', 'hickory smoke', 'yeast', 'hydrolyzed corn and soy protein', 'and flavors']	['almonds', 'vegetableoilcanola', 'safflowerandorsunfloweroil', 'salt', 'cornmaltodextrin', 'hickorysmoke', 'yeast', 'hydrolyzedcornandsoyprotein', 'andflavors']
276	276	386	['Dairy', ' Cheese & Eggs', 'Milk & Cream', 'Best Sellers', 'Coffee', 'Dairy', ' Eggs & Cheese', 'Non Dairy Creamers', 'Grocery & Gourmet Food', 'Coffee Creamers', 'All Creamers', 'Thrive', 'Fresh Food', 'Food', 'Other']	42.73	2.99	['almondmilk water', 'almonds', 'cane sugar', 'calcium carbonate', 'sunflower lecithin', 'sea salt', 'potassium citrate', 'flavors', 'locust bean gum', 'gellan gum']	['almondmilkwater', 'almonds', 'canesugar', 'calciumcarbonate', 'sunflowerlecithin', 'seasalt', 'potassiumcitrate', 'flavors', 'locustbeangum', 'gellangum']
277	277	1289	['Breakfast Foods', 'Grocery & Gourmet Food', 'Breakfast & Cereal Bars']	6.99	6.99	['yogurt flavored coating lactitol', 'fractionated palm kernel oil', 'polydextrose', 'nonfat yogurt powder cultured nonfat milk', 'calcium caseinate', 'titanium dioxide', 'soy lecithin', 'lactic acid powder modified corn starch', 'lactic acid', 'monoglycerides', 'acesulfame potassium', 'vanilla extract', 'soy protein isolate', 'fruit juice and grain dextrins', 'corn maltodextrin', 'fructose', 'ra…	['yogurtflavoredcoatinglactitol', 'palm oil', 'polydextrose', 'nonfatyogurtpowderculturednonfatmilk', 'calciumcaseinate', 'titaniumdioxide', 'soylecithin', 'lacticacidpowdermodifiedcornstarch', 'lacticacid', 'monoglycerides', 'acesulfamepotassium', 'vanillaextract', 'soyproteinisolate', 'fruitjuiceandgraindextrins', 'cornmaltodextrin', 'fructose', 'raisins', 'higholeicsaffloweroil', 'honey', 'toa…
278	278	2245	['Olive', 'Cooking & Baking', 'Antipasto', 'Grocery & Gourmet Food', 'Canned & Jarred Fish', 'Cooking Oils', ' Vinegars & Sprays', 'Oils', 'Meat', ' Poultry & Seafood', 'Pantry Staples', 'Seafood', 'Sardines', 'Canned', ' Jarred & Packaged Foods']	37.99	20.32	['include wild chub mackerel and olive oil.', 'purified water', 'chub mackerel', 'olive oil', 'sea salt.']	['includewildchubmackerelandoliveoil', 'purifiedwater', 'chubmackerel', 'oliveoil', 'seasalt']
280	280	3752	['Gummy & Sour Candy', 'Candy', ' Gum & Mints', 'Breakroom', 'Candy', 'Candy & Chocolate', 'Gluten-Free Foods', 'Coffee', ' Water & Snacks', 'Food']	36.99	31.99	['modified cornstarch', 'glucose syrup', 'flavoring', 'acidity regulator', 'sugar', 'glazing agents', 'colors.']	['modifiedcornstarch', 'glucosesyrup', 'flavoring', 'acidityregulator', 'sugar', 'glazingagents', 'colors']
282	282	2067	['Energy', 'Sports Nutrition', 'Diet & Nutrition']	3.19	3.19	['citicoline', 'vitamin b', 'vitamin b', 'edta. tea derived from green tea leaves.', 'niacin', 'potassium sorbate', 'lphenylanlanine', 'and flavors', 'energy blend taurine', 'glucuronic acid as or from glucuronolactone', 'sodium benzoate', 'nacetyl ltyrosine', 'malic acid', 'sucralose', 'purified water', 'sodium', 'choline', 'potassium', 'caffeine mg']	['citicoline', 'vitaminb', 'vitaminb', 'edtateaderivedfromgreentealeaves', 'niacin', 'potassiumsorbate', 'lphenylanlanine', 'andflavors', 'energyblendtaurine', 'glucuronicacidasorfromglucuronolactone', 'sodiumbenzoate', 'nacetylltyrosine', 'malicacid', 'sucralose', 'purifiedwater', 'sodium', 'choline', 'potassium', 'caffeinemg']
283	283	3583	['Household & Grocery', 'Food & Snacks', 'Coffee & Tea']	11.99	11.99	['rose']	['rose']
284	284	4475	['Cooking & Baking', 'Grocery & Gourmet Food', 'Pantry Staples', 'Nuts & Seeds', 'Pistachios']	25.45	14.99	['cashews', 'almonds', 'pistachios', 'sea salt.', 'pistachios', 'cashews', 'almonds', 'sea salt.']	['cashews', 'almonds', 'pistachios', 'seasalt', 'pistachios', 'cashews', 'almonds', 'seasalt']
285	285	55	['Household & Grocery', 'Food & Snacks', 'Candy']	1.49	0.99	['corn syrup', 'sugar', 'reduced fat milk milk', 'nonfat milk', 'hydrogenated coconut oil', 'whey', 'coffee', 'and less than of salt', 'mono and diglycerides', 'flavors', 'soy lecithin.', 'nonfat milk', 'hydrogenated coconut oil', 'and less than of salt', 'corn syrup', 'reduced fat milk milk', 'soy lecithin.', 'whey', 'coffee', 'sugar', 'mono and diglycerides', 'flavors']	['cornsyrup', 'sugar', 'reducedfatmilkmilk', 'nonfatmilk', 'hydrogenatedcoconutoil', 'whey', 'coffee', 'andlessthanofsalt', 'monoanddiglycerides', 'flavors', 'soylecithin', 'nonfatmilk', 'hydrogenatedcoconutoil', 'andlessthanofsalt', 'cornsyrup', 'reducedfatmilkmilk', 'soylecithin', 'whey', 'coffee', 'sugar', 'monoanddiglycerides', 'flavors']
288	288	3709	['Grocery', 'Cooking & Baking', 'Baking & Cooking Essentials', 'Meal Solutions', ' Grains & Pasta', 'Sugar Substitutes', 'Gluten-Free Foods', 'Sugar & Sweeteners', 'Pantry', 'Condiments & Salad Dressing', 'Sugar Sweeteners', 'Grocery & Gourmet Food', 'Agave & Honey', 'Pantry Staples', 'Food & Beverage', 'Spreads', 'Stevia', 'Baking', 'Food']	6.37	3.18	['water', 'honey', 'stevia leaf extract', 'citric acid', 'sugar', 'stevia leaf extract and honey', 'citric acid .']	['water', 'honey', 'stevialeafextract', 'citricacid', 'sugar', 'stevialeafextractandhoney', 'citricacid']
289	289	4087	['Cooking & Baking', 'Grocery & Gourmet Food', 'Chia Seeds', 'Pantry Staples', 'Nuts & Seeds']	7.99	7.99	['black chia seeds', 'nongmo', 'raw', 'vegan', 'glutenfree', 'kosher']	['blackchiaseeds', 'nongmo', 'raw', 'vegan', 'glutenfree', 'kosher']
290	290	3397	['Grocery & Gourmet Food', 'Nuts & Seeds', 'Snack Foods']	8.49	6.44	['almonds', 'cashews', 'pecans', 'pistachios', 'contains less than of peanut oil', 'salt', 'maltodextrin', 'spices', 'sugar', 'dijon mustard distilled vinegar', 'mustard seed', 'salt', 'white wine', 'citric acid', 'tartaric acid', 'spices', 'dried onion', 'sodium diacetate', 'dextrose', 'yeast', 'dried garlic', 'dried vinegar', 'flavor.']	['almonds', 'cashews', 'pecans', 'pistachios', 'containslessthanofpeanutoil', 'salt', 'maltodextrin', 'spices', 'sugar', 'dijonmustarddistilledvinegar', 'mustardseed', 'salt', 'whitewine', 'citricacid', 'tartaricacid', 'spices', 'driedonion', 'sodiumdiacetate', 'dextrose', 'yeast', 'driedgarlic', 'driedvinegar', 'flavor']
291	291	2116	['Household & Grocery', 'Candy', 'Chocolates']	1.99	1.99	['corn syrup', 'milk chocolate sugar', 'vanillin', 'dark chocolate sugar', 'chocolate processed with alkali', 'cocoa powder', 'condensed milk', 'palm kernel oil', 'invert sugar', 'milk fat', 'walnuts', 'invertase', 'mixed tocopherols', 'cocoa butter', 'brown sugar', 'white chocolate sugar', 'salt', 'salt', 'tree nuts', 'soybean oil', 'whole milk', 'cream', 'honey and potassium sorbate . may conta…	['cornsyrup', 'milkchocolatesugar', 'vanillin', 'darkchocolatesugar', 'chocolateprocessedwithalkali', 'cocoapowder', 'condensedmilk', 'palm oil', 'invertsugar', 'milkfat', 'walnuts', 'invertase', 'mixedtocopherols', 'cocoabutter', 'brownsugar', 'whitechocolatesugar', 'salt', 'salt', 'treenuts', 'soybeanoil', 'wholemilk', 'cream', 'honeyandpotassiumsorbatemaycontainpeanuts', 'coconutwithsodiummeta…
293	293	4363	['Grocery', 'Grocery & Gourmet Food', 'Food & Beverage Ways To Shop', 'Food & Beverage', 'Meals & Entrees', 'Frozen Foods', 'Special Diets', 'Frozen Meals & Entrees', 'Frozen', 'Meatless']	3.04	2.99	['sea salt', 'sweet rice flour', 'agave syrup', 'sunflower lecithin', 'potatoes', 'whole wheat flour', 'onions', 'yeast extract', 'expeller pressed high oleic safflower andor sunflower oil', 'extra virgin olive oil', 'soy flour', 'filtered water', 'peas', 'turmeric', 'tamari water', 'soybeans', 'alcohol to preserve freshness', 'salt baking powder calcium phosphate', 'baking soda', 'cornstarch', '…	['seasalt', 'sweetriceflour', 'agavesyrup', 'sunflowerlecithin', 'potatoes', 'wholewheatflour', 'onions', 'yeastextract', 'expellerpressedhigholeicsafflowerandorsunfloweroil', 'extravirginoliveoil', 'soyflour', 'filteredwater', 'peas', 'turmeric', 'tamariwater', 'soybeans', 'alcoholtopreservefreshness', 'saltbakingpowdercalciumphosphate', 'bakingsoda', 'cornstarch', 'filteredwater', 'wholewheatan…
294	294	3821	['Grocery & Gourmet Food', 'Herbs', ' Spices & Seasonings', 'Pantry Staples', 'Tarragon', 'Single Herbs & Spices']	9.45	9.45	['distilled white vinegar', 'malt vinegar and spice oil', 'diluted with water to acidity.']	['distilledwhitevinegar', 'maltvinegarandspiceoil', 'dilutedwithwatertoacidity']
295	295	4027	['Grocery', 'Grocery & Gourmet Food', 'Food & Beverage Gifts', 'Candy & Chocolate Gifts', 'Food Gifts', 'Food & Beverage', 'Candy & Chocolate', 'Candy & Gum', 'Candy Variety Packs', 'Candy & Chocolate Bars', 'Food']	11.49	7.92	['sweetened condensed milk', 'butter', 'sorbitol', 'sugar', 'high fructose corn syrup', 'unsweetened chocolate processed with alkali', 'cocoa butter', 'milk powder', 'unsweetened chocolate', 'corn syrup', 'palm oil', 'skim milk powder', 'butter oil', 'flavor', 'skim milk', 'invert sugar', 'heavy cream', 'caramel', 'emulsifier', 'water', 'strawberry powder', 'glycerin', 'breakfast cocoa', 'butter'…	['sweetenedcondensedmilk', 'butter', 'sorbitol', 'sugar', 'highfructosecornsyrup', 'unsweetenedchocolateprocessedwithalkali', 'cocoabutter', 'milkpowder', 'unsweetenedchocolate', 'cornsyrup', 'palm oil', 'skimmilkpowder', 'butteroil', 'flavor', 'skimmilk', 'invertsugar', 'heavycream', 'caramel', 'emulsifier', 'water', 'strawberrypowder', 'glycerin', 'breakfastcocoa', 'butter', 'invertase', 'corns…
296	296	4256	['Cooking & Baking', 'Snacks', ' Cookies Chips', 'Grocery & Gourmet Food', 'Nuts', 'Pantry Staples', 'Nuts & Seeds', 'Nuts', ' Trail Mix Seeds', 'Mixed Nuts', 'Food']	150.98	73.99	['brazil nuts']	['brazilnuts']
297	297	1413	['Grocery & Gourmet Food', 'Cream of Tartar', 'Herbs', ' Spices & Seasonings', 'Pantry Staples', 'Single Herbs & Spices']	17.23	17.23	['potassium bitartrate potassium hydrogen tartrate']	['potassiumbitartratepotassiumhydrogentartrate']
298	298	3092	['Chewing & Bubble Gum', 'Chocolate', ' Candy Gum', 'Grocery & Gourmet Food', 'New Year New You', 'Sugar Free Food', 'Seasonal Grocery', 'Candy & Chocolate', 'Shop All Chewing Gum', 'Trident Chewing Gum', 'Gum', 'Food']	11.7	10.8	['sorbitol', 'gum base', 'xylitol', 'maltitol syrup', 'and flavoring less than of acesulfame potassium', 'aspartame', 'bht', 'blue lake', 'mannitol', 'partially hydrogenated coconut oil', 'soy lecithin', 'sucralose', 'yellow lake.']	['sorbitol', 'gumbase', 'xylitol', 'maltitolsyrup', 'andflavoringlessthanofacesulfamepotassium', 'aspartame', 'bht', 'bluelake', 'mannitol', 'partiallyhydrogenatedcoconutoil', 'soylecithin', 'sucralose', 'yellowlake']
299	299	2603	['Pastries & Bakery', 'Waffles', 'Grocery & Gourmet Food', 'Cookies', 'Butter', 'Breads & Bakery']	43.36	9.9	['wheat flour', 'sugar', 'butter', 'freerange eggs', 'corn starch', 'vanilla vanilla extract', 'corn starch', 'sugar', 'sea salt', 'raising agent ammonium bicarbonate.', 'wheat flour', 'butter', 'sugar', 'eggs', 'vanilla extract', 'sea salt', 'leavening sodium bicarbonate.']	['wheatflour', 'sugar', 'butter', 'freerangeeggs', 'cornstarch', 'vanillavanillaextract', 'cornstarch', 'sugar', 'seasalt', 'raisingagentammoniumbicarbonate', 'wheatflour', 'butter', 'sugar', 'eggs', 'vanillaextract', 'seasalt', 'leaveningsodiumbicarbonate']
300	300	3590	['Grocery & Gourmet Food', 'Meat Substitutes']	27.99	27.99	['designatedgrocery']	['designatedgrocery']
301	301	3002	['Olives', ' Pickles & Relishes', 'Grocery & Gourmet Food', 'Pantry Staples', 'Relishes', 'Pickle Relishes']	14.0	10.24	['vegetables in variable proportions carrot', 'rutabaga', 'onion', 'cauliflower', 'sugar', 'barley malt vinegar', 'spirit vinegar', 'date paste', 'salt', 'apple pulp apple', 'preservative', 'modified maize starch', 'tomato paste', '', 'spices', 'concentrated lemon juice', 'onion powder', 'flavouring']	['vegetablesinvariableproportionscarrot', 'rutabaga', 'onion', 'cauliflower', 'sugar', 'barleymaltvinegar', 'spiritvinegar', 'datepaste', 'salt', 'applepulpapple', 'preservative', 'modifiedmaizestarch', 'tomatopaste', '', 'spices', 'concentratedlemonjuice', 'onionpowder', 'flavouring']
302	302	548	['Grocery', 'Frozen Seafood', 'Fillets', 'Frozen Meat', ' Poultry & Seafood', 'Seafood', 'Metal', 'Frozen', 'Grocery & Gourmet Food', 'Food & Beverage', 'Frozen Foods', 'Packaged Foods', 'Fish', 'Fresh Food', 'Frozen Fish', 'Food', 'Meat', ' Seafood & Poultry', 'Abis Music']	4.49	3.94	['water', 'salmon fillets salmon', 'caramel', 'whey', 'flavor', 'flavor', 'spices', 'canola oil', 'salmon fillets', 'sodium tripolyphosphate . sauce water', 'corn starch', 'citric acid', 'sugar', 'sodium chloride', 'onion powder', 'citric acid', 'salt', 'salmon', 'lactic acid', 'xanthan gum', 'onion powder', 'citric acid.', 'salmon fillets salmon', 'sodium tripolyphosphate .sauce water', 'canola …	['water', 'salmonfilletssalmon', 'caramel', 'whey', 'flavor', 'flavor', 'spices', 'canolaoil', 'salmonfillets', 'sodiumtripolyphosphatesaucewater', 'cornstarch', 'citricacid', 'sugar', 'sodiumchloride', 'onionpowder', 'citricacid', 'salt', 'salmon', 'lacticacid', 'xanthangum', 'onionpowder', 'citricacid', 'salmonfilletssalmon', 'sodiumtripolyphosphatesaucewater', 'canolaoil', 'flavor', 'sugar', '…
304	304	2278	['Grocery & Gourmet Food', 'Vegetable Juice', 'Juice', 'Juices', 'Beverages', 'Bottled Beverages', ' Water & Drink Mixes', 'Food']	5.48	5.48	['vegetable juice water and concentrated juices of tomatoes', 'carrots', 'celery', 'beets', 'parsley', 'lettuce', 'watercress', 'spinach', 'salt', 'vitamin c', 'beta carotene', 'flavoring', 'citric acid.']	['vegetablejuicewaterandconcentratedjuicesoftomatoes', 'carrots', 'celery', 'beets', 'parsley', 'lettuce', 'watercress', 'spinach', 'salt', 'vitaminc', 'betacarotene', 'flavoring', 'citricacid']
305	305	1867	['Grocery & Gourmet Food', 'Weight Loss', 'Pantry Staples', 'Health & Household', 'Diet Kits & Systems', 'Pasta & Noodle Dishes', 'Canned', ' Jarred & Packaged Foods', 'Packaged Meals & Side Dishes', 'Vitamins & Dietary Supplements']	51.8	51.8	['see facts panel.']	['seefactspanel']
306	306	1864	['Baby Products', 'Grocery & Gourmet Food', 'Baby Foods', 'Meals', 'Feeding']	25.44	25.44	['pear puree', 'kiwi puree', 'kale puree', 'pea protein', 'milled chia seeds', 'lemon juice concentrate', 'ascorbic acid', 'kiwi']	['pearpuree', 'kiwipuree', 'kalepuree', 'peaprotein', 'milledchiaseeds', 'lemonjuiceconcentrate', 'ascorbicacid', 'kiwi']
307	307	4522	['Grocery & Gourmet Food', 'Meat Substitutes', 'Strips & Cutlets']	132.09	131.83	['textured soy protein water', 'soy protein', 'water', 'expeller pressed canola oil', 'flavor', 'methyl cellulose', 'potato starch contains soy']	['texturedsoyproteinwater', 'soyprotein', 'water', 'expellerpressedcanolaoil', 'flavor', 'methylcellulose', 'potatostarchcontainssoy']
308	308	3685	['Grocery & Gourmet Food', 'Breast & Cutlets', 'Meats', 'Meat', ' Seafood Poultry', 'Poultry', 'Chicken', 'Frozen', 'Fresh Food', 'Food', 'Chicken Poultry', 'Meat', ' Seafood & Poultry']	4.98	4.98	['water', 'yeast', 'boneless chicken breast with rib meat', 'contains less than of maltodextrin', 'corn starch', 'yellow corn flour', 'dextrose', 'flavors', 'salt', 'contains less than of extractives of paprika', 'yeast extract.breaded with wheat flour', 'sugar', 'guar gum.', 'boneless chicken breast with rib meat water. contains less than of maltodextrin salt yeast extract spices flavor garlic p…	['water', 'yeast', 'bonelesschickenbreastwithribmeat', 'containslessthanofmaltodextrin', 'cornstarch', 'yellowcornflour', 'dextrose', 'flavors', 'salt', 'containslessthanofextractivesofpaprika', 'yeastextractbreadedwithwheatflour', 'sugar', 'guargum', 'bonelesschickenbreastwithribmeatwatercontainslessthanofmaltodextrinsaltyeastextractspicesflavorgarlicpowderonionpowderbreadedwithwheatflourwaterye…
309	309	4505	['Household & Grocery', 'Food & Snacks', 'Canned & Prepared']	1.59	1.59	['folic acid', 'semolina', 'ferrous sulfate', 'riboflavin', 'thiamin mononitrate', 'niacin']	['folicacid', 'semolina', 'ferroussulfate', 'riboflavin', 'thiaminmononitrate', 'niacin']
314	314	1559	['Mexican Seasoning', 'Grocery & Gourmet Food', 'Herbs', ' Spices & Seasonings', 'Pantry Staples', 'Mixed Spices & Seasonings']	19.99	19.99	['sugar', 'salt', 'spices', 'granulated onion', 'granulated garlic', 'yellow mustard seeds and paprika.']	['sugar', 'salt', 'spices', 'granulatedonion', 'granulatedgarlic', 'yellowmustardseedsandpaprika']
315	315	2186	['Soups', ' Stocks & Broths', 'Grocery & Gourmet Food', 'Pantry Staples', 'Vegetable Soups']	18.13	17.93	['black beans', 'vegetables red bell pepper', 'tomato', 'onion', 'garlic', 'cane sugar', 'lime', 'potato starch', 'yeast extract', 'flavors', 'sea salt', 'spices', 'cilantro', 'chili.', 'black beans', 'vegetables red bell pepper', 'tomato', 'onion', 'garlic', 'evaporated cane juice', 'lime', 'potato starch', 'yeast extract', 'vegan flavors', 'sea salt', 'spices', 'cilantro', 'chili.']	['blackbeans', 'vegetablesredbellpepper', 'tomato', 'onion', 'garlic', 'canesugar', 'lime', 'potatostarch', 'yeastextract', 'flavors', 'seasalt', 'spices', 'cilantro', 'chili', 'blackbeans', 'vegetablesredbellpepper', 'tomato', 'onion', 'garlic', 'evaporatedcanejuice', 'lime', 'potatostarch', 'yeastextract', 'veganflavors', 'seasalt', 'spices', 'cilantro', 'chili']
317	317	4300	['Potato', 'Chips & Crisps', 'Grocery & Gourmet Food', 'Snack Foods']	35.88	35.88	['potatoes', 'avocado oil', 'and himalayan sea salt.']	['potatoes', 'avocadooil', 'andhimalayanseasalt']
318	318	2859	['Grocery & Gourmet Food', 'Snack Foods', 'Jerky & Dried Meats']	23.5	23.5	['topround american beef', 'vinegar', 'salt', 'pepper', 'coriander', 'chili powder', 'garlic']	['toproundamericanbeef', 'vinegar', 'salt', 'pepper', 'coriander', 'chilipowder', 'garlic']
320	320	744	['Dried Fruits', 'Grocery & Gourmet Food', 'Dried Fruits & Vegetables', 'Produce']	21.99	21.99	['dried plums', 'salt']	['driedplums', 'salt']
321	321	2508	['Grocery & Gourmet Food', 'Cookies', 'Cookie Assortments', 'Breads & Bakery']	17.6	17.6	['whole wheat flour', 'chocolate chunks sugar', 'chocolate', 'cocoa', 'butter', 'milk fat', 'soy lecithin', 'flavors', 'sugar', 'egg whites', 'oat fiber', 'defatted butter', 'vanilla', 'baking soda']	['wholewheatflour', 'chocolatechunkssugar', 'chocolate', 'cocoa', 'butter', 'milkfat', 'soylecithin', 'flavors', 'sugar', 'eggwhites', 'oatfiber', 'defattedbutter', 'vanilla', 'bakingsoda']
322	322	3602	['Cooking & Baking', 'Grocery & Gourmet Food', 'Cooking Oils', ' Vinegars & Sprays', 'Oils', 'Truffle', 'Condiments', ' Sauces Spices', 'Pantry Staples', 'Oil Shortening', 'Food']	21.38	20.49	['higholeic sunflower oil', 'white truffle with other flavors', 'truffle extract.']	['higholeicsunfloweroil', 'whitetrufflewithotherflavors', 'truffleextract']
323	323	3239	['Grocery & Gourmet Food', 'Hard Candy', 'Candy & Chocolate', 'Hard Candy & Lollipops']	11.99	8.99	['dextrin', 'erythritol', 'xylitol', 'flavors', 'salt', 'fruit and vegetable juice for', 'stevia leaf extract.']	['dextrin', 'erythritol', 'xylitol', 'flavors', 'salt', 'fruitandvegetablejuicefor', 'stevialeafextract']
324	324	3948	['Household & Grocery', 'Household Grocery', 'Gum Mints', 'Candy', 'Gum & Mints']	2.69	2.69	['and flavor', '', 'blue .', 'sorbitol', 'yellow', 'magnesium stearate', 'and flavors', '. ounce made of isomalt', 'aspartame', 'sucralose', 'colors red', 'maltitol', 'life savers mint o green sugarfree mints candy bag', '. ounce made of isomalt', 'citric acid', 'and flavors', 'sucralose', 'colors red', 'yellow', 'blue .', 'soy lecithin. phenylketonurics contains phenylalanine.', 'life savers min…	['andflavor', '', 'blue', 'sorbitol', 'yellow', 'magnesiumstearate', 'andflavors', 'ouncemadeofisomalt', 'aspartame', 'sucralose', 'colorsred', 'maltitol', 'lifesaversmintogreensugarfreemintscandybag', 'ouncemadeofisomalt', 'citricacid', 'andflavors', 'sucralose', 'colorsred', 'yellow', 'blue', 'soylecithinphenylketonuricscontainsphenylalanine', 'lifesaversmintogreensugarfreemintscandybag', 'citr…
325	325	213	['Chocolate', ' Candy Gum', 'Chocolate', 'Shop All Chocolate', 'Food & Grocery', 'Health & Wellness', 'Breakfast Bars', 'Breakfast Foods', 'Grocery & Gourmet Food', 'Snacks', 'Candy & Chocolate', 'Diet & Nutrition', 'Candy & Chocolate Bars', 'Food', 'Bars', 'Breakfast', ' Energy & Snack Bars']	33.99	8.23	['cocoa liquor', 'sugar', 'cocoa butter', 'soy lecithin', 'vanilla.']	['cocoaliquor', 'sugar', 'cocoabutter', 'soylecithin', 'vanilla']
326	326	2296	['Cooking & Baking', 'Grocery & Gourmet Food', 'Peanuts', 'Pantry Staples', 'Nuts & Seeds']	28.5	28.5	['peanuts', 'soy or canola oil', 'salt']	['peanuts', 'soyorcanolaoil', 'salt']
327	327	3246	['Tea', 'Grocery & Gourmet Food', 'Teas', 'Health', ' Household & Baby Care', 'Packaged Foods', 'Tea Samplers', 'Drinks', 'Coffee', ' Tea & Cocoa', 'Tea Bags', 'Beverages', 'Food']	52.0	51.0	['peppermint extract', 'vanilla', 'rooibos', 'carob', 'cocoa kernals', 'peppermint leaves', 'sweet blackberry leaves', 'mint flavoring', 'chocolate flavoring vanilla flavoring', 'rooibos', 'blackberry leaves', 'carob', 'cocoa', 'chocolate', 'mint']	['peppermintextract', 'vanilla', 'rooibos', 'carob', 'cocoakernals', 'peppermintleaves', 'sweetblackberryleaves', 'mintflavoring', 'chocolateflavoringvanillaflavoring', 'rooibos', 'blackberryleaves', 'carob', 'cocoa', 'chocolate', 'mint']
328	328	1836	['Olive', 'Cooking & Baking', 'Grocery & Gourmet Food', 'Cooking Oils', ' Vinegars & Sprays', 'Oils', 'Pantry Staples']	9.99	9.99	['extra virgin olive oil']	['extravirginoliveoil']
329	329	1521	['Breakfast Foods', 'Grocery & Gourmet Food', 'Toaster Pastries']	12.95	12.81	['wheat flour', 'evaporated cane juice invert', 'palm oil', 'evaporated cane juice', 'brown sugar', 'whole wheat flour', 'corn starch', 'vital wheat gluten', 'dextrose', 'molasses', 'rice starch', 'sea salt', 'leavening baking soda', 'cream of tartar', 'brown sugar', 'maple', 'cinnamon', 'honey', 'rice bran extract', 'cocoa', 'caramel', 'vanilla', 'caram']	['wheatflour', 'evaporatedcanejuiceinvert', 'palm oil', 'evaporatedcanejuice', 'brownsugar', 'wholewheatflour', 'cornstarch', 'vitalwheatgluten', 'dextrose', 'molasses', 'ricestarch', 'seasalt', 'leaveningbakingsoda', 'creamoftartar', 'brownsugar', 'maple', 'cinnamon', 'honey', 'ricebranextract', 'cocoa', 'caramel', 'vanilla', 'caram']
330	330	2715	['Baby & Child', 'Cereal and Food', 'baby & child', 'Food and Formula', 'Food Formula', 'Cereal & Food', 'Baby and Child', 'Baby Child', 'Cereal Food', 'Food & Formula']	1.49	1.49	['water', 'whole barley flour', 'waterorganic carrotsorganic applesorganic ground turkeyorganic whole barley flour', 'carrots', 'ground turkey', 'apples']	['water', 'wholebarleyflour', 'waterorganiccarrotsorganicapplesorganicgroundturkeyorganicwholebarleyflour', 'carrots', 'groundturkey', 'apples']
332	332	175	['Cooking & Baking', 'Snacks', ' Cookies Chips', 'Nuts', 'Grocery & Gourmet Food', 'Almonds', 'Nuts & Seeds', 'Nuts', ' Trail Mix Seeds', 'Food']	58.9	29.35	['almonds. .']	['almonds']
333	333	4505	['Food Snacks', 'Household & Grocery', 'Household Grocery', 'Food & Snacks', 'Salted Snacks']	12.29	8.99	['macadamia nuts', 'sea salt.']	['macadamianuts', 'seasalt']
334	334	3092	['Chewing & Bubble Gum', 'Chocolate', ' Candy Gum', 'Grocery & Gourmet Food', 'Chocolate', ' Candy & Gum', 'Candy & Chocolate', 'Candy & Gum', 'Trident Chewing Gum', 'Gum', 'Food']	14.0	9.65	['sorbitol', 'and flavor', 'and flavor', 'bht', 'soy lecithin. phenylketonurics contains phenylalanine', 'xylitol', 'soy lecithin.', 'mannitol less than of acesulfame potassium', 'red lake', 'sorbitol', 'glycerin', 'aspartame', 'sorbitol', 'gum base', 'xylitol', 'glycerin', 'and flavor', 'mannitol less than of acesulfame potassium', 'aspartame', 'bht', 'red lake', 'soy lecithin. phenylketonurics …	['sorbitol', 'andflavor', 'andflavor', 'bht', 'soylecithinphenylketonuricscontainsphenylalanine', 'xylitol', 'soylecithin', 'mannitollessthanofacesulfamepotassium', 'redlake', 'sorbitol', 'glycerin', 'aspartame', 'sorbitol', 'gumbase', 'xylitol', 'glycerin', 'andflavor', 'mannitollessthanofacesulfamepotassium', 'aspartame', 'bht', 'redlake', 'soylecithinphenylketonuricscontainsphenylalanine', 'xy…
335	335	1884	['Cooking & Baking', 'Grocery & Gourmet Food', 'Pantry Staples', 'Nuts & Seeds', 'Pecans']	12.57	12.57	['pecans', 'salt']	['pecans', 'salt']
336	336	364	['Grocery', 'Frozen Potatoes & Onion Rings', 'Grocery & Gourmet Food', 'Frozen Appetizers & Snacks', 'Potatoes & Onion Rings', 'Frozen Potatoes', 'Food & Beverage', 'Frozen Foods', 'Frozen']	2.9	2.9	['salt', 'dextrose', 'disodium dihydrogen pyrophosphate', 'garlic powder', 'idaho potatoes', 'vegetable oil contains one or more of the following canola', 'palm', 'soybean', 'sunflower', 'corn flour', 'dehydrated potato', 'onion powder', 'flavors']	['salt', 'dextrose', 'disodiumdihydrogenpyrophosphate', 'garlicpowder', 'idahopotatoes', 'vegetableoilcontainsoneormoreofthefollowingcanola', 'palm', 'soybean', 'sunflower', 'cornflour', 'dehydratedpotato', 'onionpowder', 'flavors']
337	337	1055	['Grocery & Gourmet Food', 'Coffee', ' Tea & Cocoa', 'Beverages', 'Coffee', 'Bottled & Canned Coffee Drinks']	15.99	15.99	['brewed starbucks coffee water', 'coffee', 'reduced fat milk', 'sugar', 'cocoa', 'pectin', 'ascorbic acid.']	['brewedstarbuckscoffeewater', 'coffee', 'reducedfatmilk', 'sugar', 'cocoa', 'pectin', 'ascorbicacid']
338	338	4331	['Home & Garden', 'Grocery & Gourmet Food', 'Hard Candy', 'Candy', ' Gum & Chocolate', 'Food & Beverages', 'Candy & Chocolate', 'Other Candy', ' Gum & Chocolate', 'Hard Candy & Lollipops']	39.99	4.49	['candy sugar corn syrup water citric acid flavor adn fd c red sugar chilli powder citric acid lodized salt corn stach water dehydrate lemon silicon dioxide sodium benzoate and potassium sorbate and colors']	['candysugarcornsyrupwatercitricacidflavoradnfdcredsugarchillipowdercitricacidlodizedsaltcornstachwaterdehydratelemonsilicondioxidesodiumbenzoateandpotassiumsorbateandcolors']
339	339	161	['Grocery & Gourmet Food', 'Sports Nutrition', 'Health & Household', 'Nutrition Bars', 'Protein Bars']	20.97	20.51	['raw rev ultra superfood blend peanuts', 'pea protein', 'brown rice protein', 'raw hemp protein', 'raw virgin coconut oil', 'raw chia seeds', 'raw sprouted flax seeds', 'isomaltooligosaccharides', 'sea salt.', 'raw rev ultra superfood blend peanuts', 'pea protein', 'brown rice protein', 'raw hemp protein', 'raw virgin coconut oil', 'raw chia seeds', 'raw sprouted flax seeds', 'isomaltooligosacch…	['rawrevultrasuperfoodblendpeanuts', 'peaprotein', 'brownriceprotein', 'rawhempprotein', 'rawvirgincoconutoil', 'rawchiaseeds', 'rawsproutedflaxseeds', 'isomaltooligosaccharides', 'seasalt', 'rawrevultrasuperfoodblendpeanuts', 'peaprotein', 'brownriceprotein', 'rawhempprotein', 'rawvirgincoconutoil', 'rawchiaseeds', 'rawsproutedflaxseeds', 'isomaltooligosaccharides', 'seasalt']
340	340	734	['Breakfast Foods', 'Grocery & Gourmet Food', 'Cereals', 'Oatmeal']	22.62	22.62	['wholegrain rolled oats.']	['wholegrainrolledoats']
341	341	3004	['Household & Grocery', 'Candy', 'Gum & Mints']	34.99	34.99	['sugar', 'gum arabic', 'flavors', 'gelatin', '.', 'gelatin', 'gum arabic', 'flavors', 'sugar', '.']	['sugar', 'gumarabic', 'flavors', 'gelatin', '', 'gelatin', 'gumarabic', 'flavors', 'sugar', '']
342	342	2716	['Cooking & Baking', 'Grocery & Gourmet Food', 'Pantry Staples', 'Nuts & Seeds', 'Pistachios']	20.39	18.99	['pistachios', 'sea salt', 'sunflower oil']	['pistachios', 'seasalt', 'sunfloweroil']
343	343	64	['Grocery & Gourmet Food', 'Herbs', ' Spices & Seasonings', 'Pantry Staples', 'Mixed Spices & Seasonings', 'Salt & Salt Substitutes', 'Meat Seasoning']	17.03	7.94	['salt', 'dehydrated garlic onion', 'spices', 'sugar', 'paprika', 'turmeric', 'extractives of paprika flavors']	['salt', 'dehydratedgarliconion', 'spices', 'sugar', 'paprika', 'turmeric', 'extractivesofpaprikaflavors']
345	345	275	['Cooking & Baking', 'Grocery & Gourmet Food', 'Pantry Staples', 'Baking Chocolates', ' Carob & Cocoa', 'Carob']	10.75	10.26	['roasted carob powdermanufactured on equipment which processes products containing milk', 'soy', 'wheat']	['roastedcarobpowdermanufacturedonequipmentwhichprocessesproductscontainingmilk', 'soy', 'wheat']
346	346	2554	['Tuna & Seafood', 'Meal Solutions', ' Grains & Pasta', 'Grocery & Gourmet Food', 'Fresh Fish', 'Tuna Seafood', 'Meat & Seafood', 'Seafood', 'Canned Goods', 'Fresh Seafood', 'Meal Solutions', ' Grains Pasta', 'Food', 'Canned Goods & Soups']	9.86	1.38	['water', 'and salt.', 'mackerel', 'mackerel', 'water', 'salt.']	['water', 'andsalt', 'mackerel', 'mackerel', 'water', 'salt']
347	347	2032	['Tea', 'Grocery & Gourmet Food', 'Herbal', 'Coffee', ' Tea & Cocoa', 'Beverages']	16.8	16.8	['eleuthero', 'peppermint', 'cinnamon', 'ginger', 'chamomile', 'lemon grass', 'licorice', 'catnip', 'tilia flowers', 'lemon grass with other flavors', 'hops', 'and vitamins b and b.']	['eleuthero', 'peppermint', 'cinnamon', 'ginger', 'chamomile', 'lemongrass', 'licorice', 'catnip', 'tiliaflowers', 'lemongrasswithotherflavors', 'hops', 'andvitaminsbandb']
348	348	3095	['Cooking & Baking', 'Grocery & Gourmet Food', 'Chia Seeds', 'Pantry Staples', 'Nuts & Seeds']	14.48	5.58	['raw chia seeds', 'raw', 'certified black chia seeds', 'raw', 'certifiedorganic milled chia seeds.']	['rawchiaseeds', 'raw', 'certifiedblackchiaseeds', 'raw', 'certifiedorganicmilledchiaseeds']
349	349	1055	['Grocery', 'Grocery & Gourmet Food', 'Ground Coffee', 'Roasted Coffee Beans', 'Coffee', ' Tea & Cocoa', 'Beverages', 'Coffee', 'Food']	37.62	6.42	['ground coffee. mg caffeine.']	['groundcoffeemgcaffeine']
350	350	1624	['Food Snacks', 'Household & Grocery', 'Household Grocery', 'Food & Snacks', 'Coffee and Tea', 'Household and Grocery', 'Food and Snacks', 'Coffee Tea', 'Coffee & Tea']	5.79	2.99	['pure coffee', 'pure coffee']	['purecoffee', 'purecoffee']
351	351	1510	['Grocery & Gourmet Food', 'Candy & Chocolate', 'Sour Candy']	30.99	30.97	['smart sweets sour blast buddies bags', 'prebiotic soluble fiber from tapioca', 'lactic acid', 'pectin', 'chicory root fiber', 'rice flour', 'fumaric acid', 'malic acid', 'citric acid', 'fruit and vegetable juice', 'fruit', 'coconut oil', 'carrageenan', 'spirulina extract', 'stevia leaf extract', 'carnauba wax']	['smartsweetssourblastbuddiesbags', 'prebioticsolublefiberfromtapioca', 'lacticacid', 'pectin', 'chicoryrootfiber', 'riceflour', 'fumaricacid', 'malicacid', 'citricacid', 'fruitandvegetablejuice', 'fruit', 'coconutoil', 'carrageenan', 'spirulinaextract', 'stevialeafextract', 'carnaubawax']
352	352	3945	['Chewing & Bubble Gum', 'Grocery & Gourmet Food', 'Candy & Chocolate']	9.0	9.0	['sorbitol', 'gum base', 'xylitol', 'isomalt', 'and flavoring', 'maltitol', 'maltitol syrup less than of acesulfame potassium', 'aspartame', 'bht', 'blue', 'blue lake', 'soy lecithin', 'sucralose', 'titanium dioxide . phenylketonurics contains phenylalanine.']	['sorbitol', 'gumbase', 'xylitol', 'isomalt', 'andflavoring', 'maltitol', 'maltitolsyruplessthanofacesulfamepotassium', 'aspartame', 'bht', 'blue', 'bluelake', 'soylecithin', 'sucralose', 'titaniumdioxidephenylketonuricscontainsphenylalanine']
353	353	2503	['Grocery & Gourmet Food', 'Candy & Chocolate Assortments', 'Candy & Chocolate', 'Candy & Chocolate Bars']	17.95	10.61	['maltitol chocolate cocoa butter milk fat polydextrose cocoa processed with alkali contains or less of soy lecithin pgpr', 'emulsifier vanillin', 'flavor.']	['maltitolchocolatecocoabuttermilkfatpolydextrosecocoaprocessedwithalkalicontainsorlessofsoylecithinpgpr', 'emulsifiervanillin', 'flavor']
354	354	795	['Caramels', 'Grocery & Gourmet Food', 'Candy & Chocolate', 'Brittle', ' Caramel & Toffee']	15.98	12.22	['glucose syrup', 'sugar', 'dried whole milk', 'palm oil', 'cocoa mass', 'cocoa butter', 'dried whey', 'emulsifiers e', 'e', 'salt', 'acidity regulator', 'flavourings']	['glucosesyrup', 'sugar', 'driedwholemilk', 'palm oil', 'cocoamass', 'cocoabutter', 'driedwhey', 'emulsifierse', 'e', 'salt', 'acidityregulator', 'flavourings']
355	355	4486	['Grocery', 'Cooking & Baking', 'Health & Household', 'Sugar Substitutes', 'Herbal Supplements', 'Sugar & Sweeteners', 'Vitamins & Dietary Supplements', 'Pantry', 'Sugar Sweeteners', 'Grocery & Gourmet Food', 'Pantry Staples', 'Beverages', 'Stevia', 'Baking', 'Food']	14.52	9.99	['stevia extract mg', 'other water', 'vegetable glycerine', 'and flavors', 'other water', 'vegetable glycerine and flavors.']	['steviaextractmg', 'otherwater', 'vegetableglycerine', 'andflavors', 'otherwater', 'vegetableglycerineandflavors']
356	356	1855	['Household & Grocery', 'Candy', 'Chocolates']	2.19	1.99	['gum acacia.', 'less than gum acacia', 'blue', 'less than corn syrup', 'dextrin', 'red lake', 'cornstarch', 'blue lake', 'peanuts', 'coloring includes blue lake', 'milk chocolate', 'salt', 'corn syrup', 'less than coloring', 'milk chocolate sugar', 'yellow lake', 'blue', 'cornstarch', 'skim milk', 'sugar', 'less than dextrin', 'red', 'and flavors', 'yellow lake', 'peanuts', 'yellow', 'yellow', '…	['gumacacia', 'lessthangumacacia', 'blue', 'lessthancornsyrup', 'dextrin', 'redlake', 'cornstarch', 'bluelake', 'peanuts', 'coloringincludesbluelake', 'milkchocolate', 'salt', 'cornsyrup', 'lessthancoloring', 'milkchocolatesugar', 'yellowlake', 'blue', 'cornstarch', 'skimmilk', 'sugar', 'lessthandextrin', 'red', 'andflavors', 'yellowlake', 'peanuts', 'yellow', 'yellow', 'chocolate', 'cocoabutter'…
357	357	3602	['Cooking & Baking', 'Grocery & Gourmet Food', 'Cooking Oils', ' Vinegars & Sprays', 'Oils', 'Pantry Staples', 'Grapeseed']	7.98	7.98	['pure grapeseed oil.']	['puregrapeseedoil']
358	358	3239	['Grocery & Gourmet Food', 'Hard Candy', 'Candy & Chocolate', 'Hard Candy & Lollipops']	12.99	11.99	['dextrin', 'erythritol', 'xylitol', 'citric acid', 'ascorbic acid', 'flavors', 'fruit and vegetable juice for', 'spirulina extract', 'turmeric', 'stevia leaf extract.']	['dextrin', 'erythritol', 'xylitol', 'citricacid', 'ascorbicacid', 'flavors', 'fruitandvegetablejuicefor', 'spirulinaextract', 'turmeric', 'stevialeafextract']
360	360	3220	['Fruit Leather', 'Grocery & Gourmet Food', 'Snack Foods']	25.47	25.47	['sweet potato pie puree apples', 'sweet potatoes', 'cinnamon', 'ginger', 'nutmeg', 'cloves.']	['sweetpotatopiepureeapples', 'sweetpotatoes', 'cinnamon', 'ginger', 'nutmeg', 'cloves']
361	361	2940	['Cookies', ' Chips & Snacks', 'Grocery', 'Food & Beverage Deals', 'Food & Beverage Ways To Shop', 'Breakfast Bars', 'Featured Brands', 'Breakfast Foods', 'Snacks', ' Cookies Chips', 'Grocery & Gourmet Food', 'Fruit & Nut', 'Granola & Nutrition Bars', 'Breakfast Cereal', 'Better For You Food & Nutrition', 'On The Go Snacking', 'Food & Beverage', 'Granola Bars', 'Snack Foods', 'Breakfast & Cereal'…	42.32	4.98	['sea salt', 'peanut butter cookie dates', 'peanuts', 'sea salt. peanut butter chocolate chip dates', 'cocoa butter', 'peanut butter cookie dates', 'peanuts', 'sea salt. peanut butter chocolate chip dates', 'peanuts', 'semisweet chocolate chips unsweetened chocolate', 'sugar', 'cocoa butter', 'vanilla', 'sea salt.', 'semisweet chocolate chips unsweetened chocolate', 'sugar', 'cocoa butter', 'vani…	['seasalt', 'peanutbuttercookiedates', 'peanuts', 'seasaltpeanutbutterchocolatechipdates', 'cocoabutter', 'peanutbuttercookiedates', 'peanuts', 'seasaltpeanutbutterchocolatechipdates', 'peanuts', 'semisweetchocolatechipsunsweetenedchocolate', 'sugar', 'cocoabutter', 'vanilla', 'seasalt', 'semisweetchocolatechipsunsweetenedchocolate', 'sugar', 'cocoabutter', 'vanilla', 'peanutbuttercookiedates', '…
362	362	1885	['Breakfast Foods', 'Cold Cereals', 'Grocery & Gourmet Food', 'Cereals']	18.99	14.95	['whole grain wheat', 'wheat bran', 'sugar', 'brown sugar syrup', 'contains or less of salt', 'malt flavor. vitamins and minerals reduced iron', 'niacinamide', 'vitamin b', 'vitamin b', 'vitamin b', 'folic acid', 'vitamin b', 'vitamin d.']	['wholegrainwheat', 'wheatbran', 'sugar', 'brownsugarsyrup', 'containsorlessofsalt', 'maltflavorvitaminsandmineralsreducediron', 'niacinamide', 'vitaminb', 'vitaminb', 'vitaminb', 'folicacid', 'vitaminb', 'vitamind']
363	363	910	['Gummy & Chewy', 'Home & Garden', 'Jelly Beans & Gummy Candy', 'Chocolate', ' Candy Gum', 'Food & Beverages', 'Candy & Gum', 'Other Candy', ' Gum & Chocolate', 'Grocery & Gourmet Food', 'Chocolate', ' Candy & Gum', 'Candy', ' Gum & Chocolate', 'Candy & Chocolate', 'Shop All', 'Variety Bulk Packs', 'Gummy Candy', 'Food']	21.6	16.0	['available upon request', 'available upon request']	['availableuponrequest', 'availableuponrequest']
364	364	2278	['Fruit Juice', 'Grocery & Gourmet Food', 'Juices', 'Beverages', 'Bottled Beverages', ' Water & Drink Mixes']	27.95	17.22	['vegetable juice filtered water and concentrated juices of sweet potatoes', 'purple carrots', 'carrots', 'fruit juice filtered water and concentrated juices of apples', 'white grapes', 'blueberries', 'red raspberries', 'filtered water', 'flavoring', 'malic acid', 'vitamin c', 'beta carotene.']	['vegetablejuicefilteredwaterandconcentratedjuicesofsweetpotatoes', 'purplecarrots', 'carrots', 'fruitjuicefilteredwaterandconcentratedjuicesofapples', 'whitegrapes', 'blueberries', 'redraspberries', 'filteredwater', 'flavoring', 'malicacid', 'vitaminc', 'betacarotene']
365	365	2104	['Grocery & Gourmet Food', 'Peppercorns', 'Herbs', ' Spices & Seasonings', 'Pantry Staples', 'Pepper & Peppercorns']	14.99	14.89	['green peppercorns', 'water', 'salt.']	['greenpeppercorns', 'water', 'salt']
366	366	2823	['Energy & Nutritional', 'Nuts', 'Cereals & Granolas', 'Breakfast Foods', 'Grocery & Gourmet Food', 'Snacks & Food', 'Snack Foods', 'Snacks', 'Snack Bars', 'Breakfast & Cereal Bars', 'Food', 'Energy & Nutritional Bars', 'Nuts', ' Trail Mix & Seeds', 'Nuts', ' Trail Mix Seeds', 'Gluten-Free Foods', 'Food & Grocery', 'Garden & Outdoor', 'Fruity Breakfast', 'Snacks', ' Cookies Chips', 'Breakfast Cer…	27.0	10.49	['pineapple', 'banana', 'apple', 'kale', 'spinach.', 'banana', 'apple', 'apple', 'spinach', 'tree nuts', 'pineapple', 'kale', 'spinach.made in a facility that processes peanuts', 'kale', 'banana', 'sesame seeds and soy.']	['pineapple', 'banana', 'apple', 'kale', 'spinach', 'banana', 'apple', 'apple', 'spinach', 'treenuts', 'pineapple', 'kale', 'spinachmadeinafacilitythatprocessespeanuts', 'kale', 'banana', 'sesameseedsandsoy']
367	367	2463	['Cooking & Baking', 'Grocery & Gourmet Food', 'Almonds', 'Pantry Staples', 'Nuts & Seeds']	14.99	14.99	['almonds', 'himalayan salt']	['almonds', 'himalayansalt']
369	369	660	['Soups', ' Stocks & Broths', 'Beef Soups', 'Grocery & Gourmet Food', 'Pantry Staples']	17.76	12.0	['beef stock', 'toasted barley', 'water', 'carrots', 'potatoes', 'tomato puree water', 'tomato paste', 'seasoned beef contains up to of a solution of water', 'salt', 'sodium phosphate', 'modified food starch', 'celery', 'peas', 'contains less than of salt', 'beef', 'yeast extract', 'onions', 'caramel', 'maltodextrin', 'hydrolyzed soy protein', 'beef fat', 'flavoring', 'dextrose', 'hydrolyzed whea…	['beefstock', 'toastedbarley', 'water', 'carrots', 'potatoes', 'tomatopureewater', 'tomatopaste', 'seasonedbeefcontainsuptoofasolutionofwater', 'salt', 'sodiumphosphate', 'modifiedfoodstarch', 'celery', 'peas', 'containslessthanofsalt', 'beef', 'yeastextract', 'onions', 'caramel', 'maltodextrin', 'hydrolyzedsoyprotein', 'beeffat', 'flavoring', 'dextrose', 'hydrolyzedwheatgluten', 'onionextract', …
370	370	3590	['Grocery & Gourmet Food', 'Meat Substitutes']	29.2	29.2	['designatedgrocery']	['designatedgrocery']
371	371	1381	['Household & Grocery', 'Household Grocery', 'Candy', 'Chocolates']	5.79	5.49	['may contain milk', 'may contain tree nuts', 'soy lecithin', 'flavor', 'milk fat', 'cocoa butter', 'sugar', 'unsweetened chocolate', 'vanilla extract']	['maycontainmilk', 'maycontaintreenuts', 'soylecithin', 'flavor', 'milkfat', 'cocoabutter', 'sugar', 'unsweetenedchocolate', 'vanillaextract']
372	372	2624	['Cooking & Baking', 'Grocery & Gourmet Food', 'Extracts & Flavoring', 'Pantry Staples']	29.95	29.95	['water', 'alcohol', 'flavors']	['water', 'alcohol', 'flavors']
374	374	2890	['Grocery & Gourmet Food', 'Candy & Chocolate', 'Candy & Chocolate Bars']	12.0	12.0	['protein blend hydrolyzed gelatin', 'soy protein isolatewhey protein concentrate', 'milk protein concentrate', 'maltilol syrup', 'chocolate flavored coating whey protein concentrate', 'fractionated palm kernel oil', 'maltilol', 'cocoa powder', 'sugar', 'soy lecithinvanilla extract', 'polydextrose', 'glycerin', 'high fructose corn syrup', 'soy crisps soy protein isolate', 'tapioca starch', 'salt'…	['proteinblendhydrolyzedgelatin', 'soyproteinisolatewheyproteinconcentrate', 'milkproteinconcentrate', 'maltilolsyrup', 'chocolateflavoredcoatingwheyproteinconcentrate', 'palm oil', 'maltilol', 'cocoapowder', 'sugar', 'soylecithinvanillaextract', 'polydextrose', 'glycerin', 'highfructosecornsyrup', 'soycrispssoyproteinisolate', 'tapiocastarch', 'salt', 'palm oil', 'artificial', 'chocolateflavored…
375	375	206	['Cooking & Baking', 'Grocery & Gourmet Food', 'Gelatin', 'Pantry Staples', 'Pudding & Gelatin']	6.52	5.87	['agaragar powder .']	['agaragarpowder']
376	376	1562	['Dried Fruits', 'Grocery & Gourmet Food', 'Dried Fruits & Vegetables', 'Amazon Fresh', 'Produce', 'Raisins']	3.99	3.64	['raisins', 'expeller pressed canola andor sunflower seed oil adds a trivial amount of fat per serving']	['raisins', 'expellerpressedcanolaandorsunflowerseedoiladdsatrivialamountoffatperserving']
377	377	3400	['Grocery & Gourmet Food', 'Food & Beverage Gifts', 'Cheese & Charcuterie Gifts']	34.99	34.99	['cheese made in wisconsin usa']	['cheesemadeinwisconsinusa']
378	378	444	['Breakfast Foods', 'Cold Cereals', 'Grocery & Gourmet Food', 'Cereals', 'Oatmeal']	54.97	21.8	['corn', 'whole grain wheat', 'sugar', 'whole grain rolled oats', 'brown sugar', 'rice', 'dried strawberries', 'vegetable oil', 'wheat flour', 'malted barley flour', 'salt', 'corn syrup', 'whey', 'wildflower honey', 'malted corn and barley syrup', 'caramel', 'flavor', 'annatto extract .', 'corn', 'whole grain wheat', 'sugar', 'whole grain rolled oats', 'brown sugar', 'rice', 'dried strawberries',…	['corn', 'wholegrainwheat', 'sugar', 'wholegrainrolledoats', 'brownsugar', 'rice', 'driedstrawberries', 'vegetableoil', 'wheatflour', 'maltedbarleyflour', 'salt', 'cornsyrup', 'whey', 'wildflowerhoney', 'maltedcornandbarleysyrup', 'caramel', 'flavor', 'annattoextract', 'corn', 'wholegrainwheat', 'sugar', 'wholegrainrolledoats', 'brownsugar', 'rice', 'driedstrawberries', 'canolaoil', 'wheatflour',…
379	379	4524	['Chewy & Hard Candy', 'Household & Grocery', 'Candy']	1.99	1.99	['powder glucose syrup', 'powder blue', 'pop flavor', 'powder dextrose', 'powder dextrin', 'powder citric acid', 'pop sugar', 'pop red', 'pop titanium dioxide', 'powder flavors', 'pop lactic acid', 'pop glucose syrup', 'pop water']	['powderglucosesyrup', 'powderblue', 'popflavor', 'powderdextrose', 'powderdextrin', 'powdercitricacid', 'popsugar', 'popred', 'poptitaniumdioxide', 'powderflavors', 'poplacticacid', 'popglucosesyrup', 'popwater']
380	380	579	['Grocery & Gourmet Food', 'Snack Foods', 'Jerky & Dried Meats']	18.99	18.99	['beef', 'seasoning sugar', 'garlic', 'onion', 'salt', 'spices', 'soy sauce water', 'wheat', 'soybeans', 'salt', 'water', 'liquid smoke', 'sodium nitrite. contains soy', 'wheat']	['beef', 'seasoningsugar', 'garlic', 'onion', 'salt', 'spices', 'soysaucewater', 'wheat', 'soybeans', 'salt', 'water', 'liquidsmoke', 'sodiumnitritecontainssoy', 'wheat']
381	381	1210	['Grocery & Gourmet Food', 'Deli & Prepared Foods']	115.05	115.05	['for cheese egg with green chile salsa breakfast burrito filling filling cheddar cheese pasteurized milk', 'cheese culture', 'salt', 'enzymes', 'annatto', 'precooked scrambled eggs whole eggs', 'skim milk', 'soybean oil', 'corn star']	['forcheeseeggwithgreenchilesalsabreakfastburritofillingfillingcheddarcheesepasteurizedmilk', 'cheeseculture', 'salt', 'enzymes', 'annatto', 'precookedscrambledeggswholeeggs', 'skimmilk', 'soybeanoil', 'cornstar']
382	382	2116	['Grocery & Gourmet Food', 'Food & Beverage Gifts', 'Candy & Chocolate Gifts']	57.89	43.99	['consist of chocolate sugar', 'chocolate', 'chocolate processed with alkali', 'cocoa butter', 'whole milk', 'milk fat', 'soy lecithin', 'vanillin', 'sugar', 'corn syrup', 'invert sugar', 'condensed milk', 'dairy cream', 'nuts cashews', 'almonds', 'walnuts', 'pecans', 'palm kernel oil', 'coconut with sodium metabisulfite', 'brown sugar', 'molasses', 'whole milk', 'nonfat milk solids', 'peanut but…	['consistofchocolatesugar', 'chocolate', 'chocolateprocessedwithalkali', 'cocoabutter', 'wholemilk', 'milkfat', 'soylecithin', 'vanillin', 'sugar', 'cornsyrup', 'invertsugar', 'condensedmilk', 'dairycream', 'nutscashews', 'almonds', 'walnuts', 'pecans', 'palm oil', 'coconutwithsodiummetabisulfite', 'brownsugar', 'molasses', 'wholemilk', 'nonfatmilksolids', 'peanutbutterdryroastedpeanuts', 'hydrog…
383	383	1764	['Household & Grocery', 'Food & Snacks', 'Cookies']	2.49	0.99	['high fructose corn syrup', 'unbleached enriched flour wheat flour', 'flavor.', 'reduced iron', 'unbleached enriched flour wheat flour', 'niacin', 'reduced iron', 'thiamine mononitrate vitamin b', 'riboflavin vitamin b', 'folic acid', 'soybean andor palm oil', 'sugar', 'partially hydrogenated cottonseed oil', 'corn flour', 'salt', 'high fructose corn syrup', 'baking soda', 'soy lecithin', 'corns…	['highfructosecornsyrup', 'unbleachedenrichedflourwheatflour', 'flavor', 'reducediron', 'unbleachedenrichedflourwheatflour', 'niacin', 'reducediron', 'thiaminemononitratevitaminb', 'riboflavinvitaminb', 'folicacid', 'palm oil', 'sugar', 'partiallyhydrogenatedcottonseedoil', 'cornflour', 'salt', 'highfructosecornsyrup', 'bakingsoda', 'soylecithin', 'cornstarch', 'flavor', 'folicacid', 'thiaminemon…
384	384	530	['Grocery & Gourmet Food', 'Snack Foods', 'Popped', 'Popcorn', 'Snacks', ' Cookies & Chips', 'Food']	14.93	10.27	['all popcorn', 'sunflower oil and salt.', 'sunflower oil and salt. thats all. nothing more. nothing less.', 'popcorn']	['allpopcorn', 'sunfloweroilandsalt', 'sunfloweroilandsaltthatsallnothingmorenothingless', 'popcorn']
385	385	1562	['Cooking & Baking', 'Grocery & Gourmet Food', 'Almonds', 'Pantry Staples', 'Nuts & Seeds']	6.99	6.99	['almonds .']	['almonds']
386	386	4475	['Breakfast Foods', 'Granola', 'Grocery & Gourmet Food', 'Cereals']	19.49	8.49	['whole grain rolled oats', 'mixed fruit juice concentrate pineapple syrup', 'pear concentrate', 'pineapple concentrate', 'peach concentrate', 'pectin', 'cane sugar', 'vanilla extract', 'mixed tocopherols .', 'see packaging for']	['wholegrainrolledoats', 'mixedfruitjuiceconcentratepineapplesyrup', 'pearconcentrate', 'pineappleconcentrate', 'peachconcentrate', 'pectin', 'canesugar', 'vanillaextract', 'mixedtocopherols', 'seepackagingfor']
387	387	3115	['Household & Grocery', 'Nuts', 'Food & Snacks', 'Household and Grocery', 'Food and Snacks']	1.39	1.0	['roasted cashew halves and pieces cashews', 'salt', 'roasted cashew halves and pieces cashews peanut oil', 'peanut oilor cottonseed oil', 'flavoring', 'and peanuts.', 'contains cashews', 'roasted cashew halves and pieces']	['roastedcashewhalvesandpiecescashews', 'salt', 'roastedcashewhalvesandpiecescashewspeanutoil', 'peanutoilorcottonseedoil', 'flavoring', 'andpeanuts', 'containscashews', 'roastedcashewhalvesandpieces']
388	388	2913	['Grocery', 'Meal Solutions', ' Grains & Pasta', 'Grocery & Gourmet Food', 'Fresh Vegetables', 'Produce', 'Canned Vegetables', 'Canned Goods', 'Meal Solutions', ' Grains Pasta', 'Food', 'Canned Goods & Soups']	31.32	2.28	['water', 'sea salt', 'sodium bisulfite added as a stabilizer.', 'cauliflower', 'distilled vinegar', 'peppers', 'cauliflower', 'water', 'distilled vinegar', 'peppers', 'sea salt', 'sodium bisulfite added as a stabilizer.']	['water', 'seasalt', 'sodiumbisulfiteaddedasastabilizer', 'cauliflower', 'distilledvinegar', 'peppers', 'cauliflower', 'water', 'distilledvinegar', 'peppers', 'seasalt', 'sodiumbisulfiteaddedasastabilizer']
389	389	706	['Cooking & Baking', 'Grocery & Gourmet Food', 'Health', ' Household & Baby Care', 'Pantry Staples', 'Nuts & Seeds', 'Pumpkin Seeds']	20.39	15.3	['pumpkin seeds', 'salt.']	['pumpkinseeds', 'salt']
390	390	1334	['Grocery & Gourmet Food', 'Snack Foods', 'Assortments & Samplers', 'Crackers']	10.32	10.32	['made with smiles and enriched wheat flour flour', 'niacin', 'reduced iron', 'thiamine mononitrate', 'riboflavin', 'folic acid', 'cheddar cheese cultured milk', 'salt', 'enzymes', 'canola andor sunflower oils', 'contains percent or less of salt', 'yeast', 'autolyzed yeast', 'sugar', 'spices', 'celery', 'onion powder', 'monocalcium phosphate', 'baking soda', 'colors annatto extract', 'beet juice …	['madewithsmilesandenrichedwheatflourflour', 'niacin', 'reducediron', 'thiaminemononitrate', 'riboflavin', 'folicacid', 'cheddarcheeseculturedmilk', 'salt', 'enzymes', 'canolaandorsunfloweroils', 'containspercentorlessofsalt', 'yeast', 'autolyzedyeast', 'sugar', 'spices', 'celery', 'onionpowder', 'monocalciumphosphate', 'bakingsoda', 'colorsannattoextract', 'beetjuiceconcentrate', 'paprika', 'tur…
391	391	4118	['Herbal Tea', 'Tea', 'Grocery & Gourmet Food', 'Herbal', 'Coffee', ' Tea & Cocoa', 'Beverages', 'Food']	33.34	24.39	['chamomile', 'mango pieces', 'lemongrass', 'orange peel', 'orange blossoms', 'flavors', 'cornflowers']	['chamomile', 'mangopieces', 'lemongrass', 'orangepeel', 'orangeblossoms', 'flavors', 'cornflowers']
392	392	4256	['Cooking & Baking', 'Snacks', ' Cookies Chips', 'Grocery & Gourmet Food', 'Seeds', 'Health', 'Plant Based Nutrition', 'Pantry Staples', 'Nuts & Seeds', 'Nuts', ' Trail Mix Seeds', 'Plant Based Superfoods', 'Hemp Seeds', 'Food']	19.98	9.49	['hemp seeds']	['hempseeds']
393	393	522	['Grocery & Gourmet Food', 'Fruit & Nut', 'Breakfast Cereal', 'Snack Foods', 'Cereal Bars Breakfast Bars', 'Bars', 'Food']	18.99	16.99	['apples', 'cherries. seriously...thats it']	['apples', 'cherriesseriouslythatsit']
395	395	1562	['Cooking & Baking', 'Walnuts', 'Grocery & Gourmet Food', 'Pantry Staples', 'Nuts & Seeds']	6.99	6.99	['walnuts.']	['walnuts']
396	396	4364	['Protein & Fitness', 'Instant Breakfast Drinks', 'Health', 'Sports Nutrition', 'Carnation Breakfast Essentials', 'Protein Supplements', 'Diet & Weight Management', 'Adult Nutrition', 'Bottled Beverages', ' Water & Drink Mixes', 'Powdered Drink Mixes & Flavorings', 'Weight Management', 'Grocery & Gourmet Food', 'Beverages', 'Protein Drinks']	17.68	6.94	['water', 'vitamin a palmitate', 'vitamin d', 'corn', 'gum acacia', 'copper sulfate', 'riboflavin', 'carageenan', 'choline bitartrate', 'salt', 'corn syrup', 'magnesium chloride', 'fructooligosaccharides', 'vegetable oil canola', 'magnesium phosphate', 'dlalpha tocopheryl acetate', 'pyridoxine hydrochloride', 'purified stevia leaf extract .vitamins minerals potassium citrate', 'sugar', 'cellulose…	['water', 'vitaminapalmitate', 'vitamind', 'corn', 'gumacacia', 'coppersulfate', 'riboflavin', 'carageenan', 'cholinebitartrate', 'salt', 'cornsyrup', 'magnesiumchloride', 'fructooligosaccharides', 'vegetableoilcanola', 'magnesiumphosphate', 'dlalphatocopherylacetate', 'pyridoxinehydrochloride', 'purifiedstevialeafextractvitaminsmineralspotassiumcitrate', 'sugar', 'cellulosegelandgum', 'andflavor…
397	397	2531	['Grocery & Gourmet Food', 'Cookies', 'Breads & Bakery', 'Shortbread']	22.4	17.66	['wheat flour', 'butter', 'sugar', 'salt.']	['wheatflour', 'butter', 'sugar', 'salt']
398	398	856	['Grocery', 'Chocolate', ' Candy Gum', 'Party & Occasions', 'Food Gifts', 'Milk Chocolate', 'Chocolate', 'Candy & Gum', 'Christmas Stockings', 'Chocolate Candy', 'Grocery & Gourmet Food', 'Chocolate', ' Candy & Gum', 'Christmas Trees & Holiday Decor', 'Candy', 'Candy & Chocolate', 'Candy Gifts', 'Candy & Chocolate Bars', 'Food']	29.94	2.61	['enriched wheat flour wheat flour', 'niacin', 'reduced iron', 'thiamine mononitrate', 'riboflavin', 'folic acid', 'thiamine mononitrate', 'enriched wheat flour wheat flour', 'riboflavin', 'folic acid', 'flavors', 'palm oil', 'salt', 'corn syrup', 'soy lecithin', 'palm oil', 'milk chocolate sugar', 'cocoa powder', 'less than food starchmodified', 'skim milk', 'pgpr', 'sugar', 'skim milk', 'flavor…	['enrichedwheatflourwheatflour', 'niacin', 'reducediron', 'thiaminemononitrate', 'riboflavin', 'folicacid', 'thiaminemononitrate', 'enrichedwheatflourwheatflour', 'riboflavin', 'folicacid', 'flavors', 'palm oil', 'salt', 'cornsyrup', 'soylecithin', 'palm oil', 'milkchocolatesugar', 'cocoapowder', 'lessthanfoodstarchmodified', 'skimmilk', 'pgpr', 'sugar', 'skimmilk', 'flavor', 'reducediron', 'flav…
399	399	4262	['Breakfast Foods', 'Cold Cereals', 'Grocery & Gourmet Food', 'Cereals', 'Oatmeal']	41.99	11.69	['rice', 'sugar', 'hydrogenated vegetable oil', 'salt', 'contains less than . of and flavor', 'red', 'yellow', 'turmeric oleoresin', 'blue', 'yellow', 'blue', 'bha . vitamins and minerals sodium ascorbate', 'ascorbic acid', 'niacinamide', 'reduced iron', 'zinc oxide', 'vitamin b', 'vitamin a palmitate', 'riboflavin', 'thiamin mononitrate', 'folic acid', 'vitamin b', 'vitamin d.', 'rice', 'sugar',…	['rice', 'sugar', 'hydrogenatedvegetableoil', 'salt', 'containslessthanofandflavor', 'red', 'yellow', 'turmericoleoresin', 'blue', 'yellow', 'blue', 'bhavitaminsandmineralssodiumascorbate', 'ascorbicacid', 'niacinamide', 'reducediron', 'zincoxide', 'vitaminb', 'vitaminapalmitate', 'riboflavin', 'thiaminmononitrate', 'folicacid', 'vitaminb', 'vitamind', 'rice', 'sugar', 'hydrogenatedvegetableoil',…
400	400	1957	['Cooking & Baking', 'Grocery & Gourmet Food', 'Pantry Staples', 'Nuts & Seeds', 'Pecans']	54.99	54.99	['pecans', 'sugar', 'salt. packaged in the same facility as peanuts', 'tree nuts', 'wheat', 'soy', 'and milk products.']	['pecans', 'sugar', 'saltpackagedinthesamefacilityaspeanuts', 'treenuts', 'wheat', 'soy', 'andmilkproducts']
401	401	806	['Grocery & Gourmet Food', 'Snack Foods', 'Crackers', 'Matzo']	69.96	2.29	['matzo meal', 'salt', 'monocalcium phosphate', 'sodium bicarbonate', 'onion', 'pepper', 'garlic', 'celery seed.', 'matzo meal', 'salt', 'monocalcium phosphate', 'sodium bicarbonate', 'onion', 'pepper', 'garlic', 'celery seed.', 'matzo meal', 'salt', 'monocalcium phosphate', 'sodium bicarbonate', 'onion', 'pepper', 'garlic celery seed', 'matzo meal', 'salt', 'monocalcium phosphate', 'sodium bicar…	['matzomeal', 'salt', 'monocalciumphosphate', 'sodiumbicarbonate', 'onion', 'pepper', 'garlic', 'celeryseed', 'matzomeal', 'salt', 'monocalciumphosphate', 'sodiumbicarbonate', 'onion', 'pepper', 'garlic', 'celeryseed', 'matzomeal', 'salt', 'monocalciumphosphate', 'sodiumbicarbonate', 'onion', 'pepper', 'garlicceleryseed', 'matzomeal', 'salt', 'monocalciumphosphate', 'sodiumbicarbonate', 'onion', …
402	402	3498	['Grocery & Gourmet Food', 'Food & Beverage Gifts', 'Candy & Chocolate Gifts']	49.99	49.99	['vary by flavor. this product is made in a kitchen that uses various types of nuts', 'soy and dairy products and may contain trace amounts of nuts.']	['varybyflavorthisproductismadeinakitchenthatusesvarioustypesofnuts', 'soyanddairyproductsandmaycontaintraceamountsofnuts']
403	403	2495	['Household & Grocery', 'Candy', 'Household and Grocery', 'Chocolates']	1.39	0.99	['contains or less of baking soda', 'riboflavin', 'enriched wheat flour flour', 'contains or less of dairy butter', 'contains or less of flavor.', 'contains or less of cellulose gel', 'palm oil', 'nutrition factsserving size nutrientamount per serving daily valuecaloriesxacalories from fatxatotal fatgsaturated fatgtrans fatgxacholesterolmgsodiummgtotal carbohydrategdietary fiberltgsugarsgxaprotei…	['containsorlessofbakingsoda', 'riboflavin', 'enrichedwheatflourflour', 'containsorlessofdairybutter', 'containsorlessofflavor', 'containsorlessofcellulosegel', 'palm oil', 'nutritionfactsservingsizenutrientamountperservingdailyvaluecaloriesxacaloriesfromfatxatotalfatgsaturatedfatgtransfatgxacholesterolmgsodiummgtotalcarbohydrategdietaryfiberltgsugarsgxaproteingxavitaminaxavitamincxacalciumxairon…
404	404	2244	['Grocery', 'Bikes', 'Food & Beverage Deals', 'Nutrition & Weight Loss', 'Health Subscriptions', 'Food & Beverage Ways To Shop', 'Bike Accessories', 'Breakfast Foods', 'Grocery & Gourmet Food', 'Food & Beverage', 'Granola Bars', 'Cereal Breakfast Bars', 'Breakfast & Cereal Bars', 'Outdoor Sports', 'Snack Bars', 'Cereal Bars Breakfast Bars', 'Food', 'Ways To Shop', 'Chips', ' Snacks Cookies', 'Coo…	5.99	5.78	['rice flour', 'sea salt', 'oat fiber', 'cocoa butter', 'magnesium oxide', 'riboflavin', 'ascorbic acid', 'mixed tocopherols . vitamins minerals dicalcium phosphate', 'unsweetened chocolate', 'soy flour', 'pyridoxine hydrochloride', 'rice flour', 'soy protein isolate', 'peanut butter', 'dried cane syrup', 'beta carotene', 'thiamine mononitrate', 'unsweetened chocolate', 'dried bananas', 'mixed to…	['riceflour', 'seasalt', 'oatfiber', 'cocoabutter', 'magnesiumoxide', 'riboflavin', 'ascorbicacid', 'mixedtocopherolsvitaminsmineralsdicalciumphosphate', 'unsweetenedchocolate', 'soyflour', 'pyridoxinehydrochloride', 'riceflour', 'soyproteinisolate', 'peanutbutter', 'driedcanesyrup', 'betacarotene', 'thiaminemononitrate', 'unsweetenedchocolate', 'driedbananas', 'mixedtocopherolsvitaminsmineralsxa…
405	405	3782	['Chewing & Bubble Gum', 'Grocery & Gourmet Food', 'Candy & Chocolate']	19.48	9.91	['made of sorbitol', 'gum base', 'glycerol', 'and flavors', 'less than of hydrogenated starch hydrolysate', 'aspartame', 'mannitol', 'acesulfame k', 'soy lecithin', 'bht', 'colors turmeric', 'blue lake.']	['madeofsorbitol', 'gumbase', 'glycerol', 'andflavors', 'lessthanofhydrogenatedstarchhydrolysate', 'aspartame', 'mannitol', 'acesulfamek', 'soylecithin', 'bht', 'colorsturmeric', 'bluelake']
406	406	513	['Ice Cream', 'Grocery', 'Grocery & Gourmet Food', 'Food & Beverage', 'Frozen Foods', 'Ice Cream & Novelties', 'Frozen', 'Frozen Desserts Bakery', 'Food']	3.99	3.99	['water', 'carrageenan', 'potassium sorbate', 'cream', 'chocolate', 'vanilla extract', 'cocoa processed with alkali', 'flavor', 'cocoa', 'chocolatey coating coconut oil', 'mono and diglycerides', 'milk', 'milk chocolate coating sugar', 'chocolate', 'cocoa butter', 'milk', 'milkfat', 'pgpr and soy lecithin', 'vanilla extract', 'chocolatey fudge water', 'sugar', 'corn syrup', 'cocoa processed with …	['water', 'carrageenan', 'potassiumsorbate', 'cream', 'chocolate', 'vanillaextract', 'cocoaprocessedwithalkali', 'flavor', 'cocoa', 'chocolateycoatingcoconutoil', 'monoanddiglycerides', 'milk', 'milkchocolatecoatingsugar', 'chocolate', 'cocoabutter', 'milk', 'milkfat', 'pgprandsoylecithin', 'vanillaextract', 'chocolateyfudgewater', 'sugar', 'cornsyrup', 'cocoaprocessedwithalkali', 'nonfatdrymilk'…
407	407	1715	['Food Snacks', 'Household & Grocery', 'Household Grocery', 'Food & Snacks', 'Household and Grocery', 'Food and Snacks', 'Condiments']	4.49	2.99	['water', 'distilled vinegar', 'aged cayenne red peppers', 'distilled vinegar', 'water', 'salt and garlic powder.', 'aged cayenne red peppers', 'salt and garlic powder.']	['water', 'distilledvinegar', 'agedcayenneredpeppers', 'distilledvinegar', 'water', 'saltandgarlicpowder', 'agedcayenneredpeppers', 'saltandgarlicpowder']
408	408	1525	['Packaged Breads', 'Grocery & Gourmet Food', 'Pita', 'Breads & Bakery', 'Flatbreads', 'Breads']	19.99	18.99	['the signature flax', 'oat bran whole wheat pita breads are one of the healthiest bread options around', 'with the same great taste youve grown to love from josephs']	['thesignatureflax', 'oatbranwholewheatpitabreadsareoneofthehealthiestbreadoptionsaround', 'withthesamegreattasteyouvegrowntolovefromjosephs']
409	409	2823	['Garden & Outdoor', 'Grocery & Gourmet Food', 'Snack Foods', 'Nut Bars', 'Bars']	24.0	24.0	['almonds', 'coconut', 'dark chocolate flavored coating palm kernel oil', 'chicory root fiber', 'sugar', 'cocoa powder', 'soy lecithin', 'flavor', 'salt', 'honey', 'glucose syrup', 'rice flour', 'unsweetened chocolate', 'soy lecithin', 'chicory root fiber', 'sugar', 'madagascar vanilla', 'sea salt.']	['almonds', 'coconut', 'palm oil', 'chicoryrootfiber', 'sugar', 'cocoapowder', 'soylecithin', 'flavor', 'salt', 'honey', 'glucosesyrup', 'riceflour', 'unsweetenedchocolate', 'soylecithin', 'chicoryrootfiber', 'sugar', 'madagascarvanilla', 'seasalt']
410	410	2843	['Grocery & Gourmet Food', 'Fresh Vegetables', 'Produce', 'Garlic']	20.99	20.99	['canola oil', 'garlic essential oil']	['canolaoil', 'garlicessentialoil']
411	411	2914	['Grocery & Gourmet Food', 'Candy & Chocolate Assortments', 'Candy & Chocolate']	51.95	41.95	['sugar', 'whole milk powder', 'cocoa butter', 'cocoa mass', 'roasted hazelnuts', 'roasted almonds', 'caramel', 'cream', 'glucose syrup', 'palm oil', 'palm kernel oil', 'stabilizer glycerol of rapeseed', 'butter', 'wheatflour', 'butter oil', 'acacia honey', '', 'rice flour', 'emulsifier soya lecithin', 'sunflower oil', 'walnuts', 'candy syrup', 'coffee', 'stabilizer sorbitol of wheat', 'rapeseed …	['sugar', 'wholemilkpowder', 'cocoabutter', 'cocoamass', 'roastedhazelnuts', 'roastedalmonds', 'caramel', 'cream', 'glucosesyrup', 'palm oil', 'palm oil', 'stabilizerglycerolofrapeseed', 'butter', 'wheatflour', 'butteroil', 'acaciahoney', '', 'riceflour', 'emulsifiersoyalecithin', 'sunfloweroil', 'walnuts', 'candysyrup', 'coffee', 'stabilizersorbitolofwheat', 'rapeseedoil', 'caramel', 'whippedcre…
412	412	3776	['Cooking & Baking', 'Grocery & Gourmet Food', 'Pantry Staples', 'Nuts & Seeds']	17.19	10.49	['sago seeds']	['sagoseeds']
413	413	1379	['Grocery & Gourmet Food', 'Roasted Coffee Beans', 'Coffee', ' Tea & Cocoa', 'Beverages', 'Coffee']	36.99	36.99	['arabica coffee', 'usda certified by ccof. non gmo.']	['arabicacoffee', 'usdacertifiedbyccofnongmo']
414	414	1968	['Grocery & Gourmet Food', 'Coffee', ' Tea & Cocoa', 'Beverages', 'Coffee', 'Instant Coffee']	12.91	11.26	['instant coffee', 'cordyceps', 'chaga', 'eleuthero']	['instantcoffee', 'cordyceps', 'chaga', 'eleuthero']
415	415	3833	['Cooking & Baking', 'Grocery & Gourmet Food', 'Peanuts', 'Pantry Staples', 'Nuts & Seeds']	17.18	3.37	['peanuts', 'honey', 'palm olein iodized salt .']	['peanuts', 'honey', 'palmoleiniodizedsalt']
416	416	772	['Grocery', 'Wild Game Fowl', 'Grocery & Gourmet Food', 'Wild Game & Fowl', 'Meat & Seafood']	219.95	195.2	['all bison meat']	['allbisonmeat']
417	417	14	['Grits', 'Breakfast Foods', 'Grocery & Gourmet Food', 'Cereals', 'grocery']	14.97	14.97	['specially processed degerminated white corn grits', 'partially hydrogenated soybean oil', 'salt', 'corn syrup solids', 'partially hydrogenated palm kernel oil', 'calcium carbonate', 'nonfat dry milk', 'whey', 'cheddar cheese pasteurized milk', 'cheese cultures', 'salt', 'enzymes', 'modified food starch', 'cheese powder whey', 'semisoft cheese milk', 'cheese culture', 'salt', 'enzymes', 'butterm…	['speciallyprocesseddegerminatedwhitecorngrits', 'partiallyhydrogenatedsoybeanoil', 'salt', 'cornsyrupsolids', 'palm oil', 'calciumcarbonate', 'nonfatdrymilk', 'whey', 'cheddarcheesepasteurizedmilk', 'cheesecultures', 'salt', 'enzymes', 'modifiedfoodstarch', 'cheesepowderwhey', 'semisoftcheesemilk', 'cheeseculture', 'salt', 'enzymes', 'buttermilksolids', 'salt', 'sodiumphosphate', 'flavor', 'calc…
418	418	4108	['Grocery & Gourmet Food', 'Herbs', ' Spices & Seasonings', 'Pantry Staples', 'Chipotle', 'Single Herbs & Spices']	14.99	14.99	['aleppo pepper. processed in a facility that also processes tree nuts', 'wheat', 'peanuts and soybeens.']	['aleppopepperprocessedinafacilitythatalsoprocessestreenuts', 'wheat', 'peanutsandsoybeens']
419	419	230	['Grocery & Gourmet Food', 'Cookies', 'Wafers', 'Snack Foods', 'Chocolate', 'Breads & Bakery']	14.98	14.98	['flour wheat', 'water', 'milk', 'sugar', 'lecithin', 'salt', 'eggs', 'vegetable oil', 'cocoa and hazelnuts.']	['flourwheat', 'water', 'milk', 'sugar', 'lecithin', 'salt', 'eggs', 'vegetableoil', 'cocoaandhazelnuts']
420	420	3978	['Grocery & Gourmet Food', 'Cookies', 'Breads & Bakery']	14.98	14.98	['enriched flour unbleached and bleached wheat flour', 'niacin', 'reduced iron', 'thiamin mononitrate', 'riboflavin', 'folic acid', 'powdered sugar', 'vegetable shortening palm oil', 'canola oil', 'tbhq and citric acid to preserve freshness', 'skim milk', 'and less than of the following high fructose corn syrup', 'corn starch', 'eggs', 'soy flour', 'corn syrup', 'salt', 'soy lecithin', 'whey', 'l…	['enrichedflourunbleachedandbleachedwheatflour', 'niacin', 'reducediron', 'thiaminmononitrate', 'riboflavin', 'folicacid', 'powderedsugar', 'palm oil', 'canolaoil', 'tbhqandcitricacidtopreservefreshness', 'skimmilk', 'andlessthanofthefollowinghighfructosecornsyrup', 'cornstarch', 'eggs', 'soyflour', 'cornsyrup', 'salt', 'soylecithin', 'whey', 'leavening', 'andflavors', 'citricacid', 'modifiedcorn…
421	421	2284	['Grocery & Gourmet Food', 'Snack Foods', 'Salsas', 'Salsas', ' Dips & Spreads']	32.6	32.6	['purified water', 'corn', 'black beans', 'tomatoes', 'sweet red peppers', 'mild green chile peppers', 'onions', 'tomato puree', 'water', 'jalapeno peppers', 'distilled vinegar', 'lime juice', 'salt', 'tomato paste', 'cilantro', 'spices', 'chipotle pepper', 'garlic and citric acid.']	['purifiedwater', 'corn', 'blackbeans', 'tomatoes', 'sweetredpeppers', 'mildgreenchilepeppers', 'onions', 'tomatopuree', 'water', 'jalapenopeppers', 'distilledvinegar', 'limejuice', 'salt', 'tomatopaste', 'cilantro', 'spices', 'chipotlepepper', 'garlicandcitricacid']
422	422	1910	['Grocery & Gourmet Food', 'Fresh Shellfish', 'Meat & Seafood', 'Seafood', 'Fish', 'Oysters', 'Fresh Seafood', 'Fresh Food', 'Food', 'Meat', ' Seafood & Poultry']	24.99	1.88	['water', 'salt', 'oysters', 'oysters', 'water', 'salt.']	['water', 'salt', 'oysters', 'oysters', 'water', 'salt']
424	424	4550	['Grocery & Gourmet Food', 'Single-Serve Capsules & Pods', 'Coffee', ' Tea & Cocoa', 'Beverages', 'Coffee']	46.61	46.61	['espresso pods ground coffee']	['espressopodsgroundcoffee']
425	425	4071	['Household & Grocery', 'Food & Snacks', 'Household and Grocery', 'Product', 'Food and Snacks', 'Fruits']	3.79	1.99	['white grape juice concentrate', 'ascorbic acid', 'mandarin oranges', 'lemon juice from concentrate water', 'lemon juice concentrate', 'and citric acid.', 'mandarin oranges', 'white grape juice from concentrate water', 'white grape juice concentrate', 'lemon juice from concentrate water', 'lemon juice concentrate', 'ascorbic acid', 'and citric acid.', 'lemon juice concentrate', 'white grape juic…	['whitegrapejuiceconcentrate', 'ascorbicacid', 'mandarinoranges', 'lemonjuicefromconcentratewater', 'lemonjuiceconcentrate', 'andcitricacid', 'mandarinoranges', 'whitegrapejuicefromconcentratewater', 'whitegrapejuiceconcentrate', 'lemonjuicefromconcentratewater', 'lemonjuiceconcentrate', 'ascorbicacid', 'andcitricacid', 'lemonjuiceconcentrate', 'whitegrapejuicefromconcentratewater', 'lemonjuicefr…
428	428	2868	['Grocery & Gourmet Food', 'Breakfast Cereal', 'Cereal Breakfast Bars', 'Snack Foods', 'Breakfast & Cereal', 'Whole Grain', 'Breakfast Bars', 'Bars', 'Food']	12.99	7.75	['oats', 'tapioca syrup', 'cane sugar', 'pumpkin seeds', 'honey', 'sunflower oil blend for freshness sunflower oil', 'mixed tocopherol vitamin e', 'rosemary extract', 'coconut', 'sunflower seeds', 'brown rice crisp brown rice flour', 'honey', 'salt', 'crisp brown rice', 'oat flour', 'buckwheat', 'brown rice syrup', 'millet', 'maple syrup', 'amaranth', 'quinoa', 'acacia gum', 'sea salt', 'flavor. …	['oats', 'tapiocasyrup', 'canesugar', 'pumpkinseeds', 'honey', 'sunfloweroilblendforfreshnesssunfloweroil', 'mixedtocopherolvitamine', 'rosemaryextract', 'coconut', 'sunflowerseeds', 'brownricecrispbrownriceflour', 'honey', 'salt', 'crispbrownrice', 'oatflour', 'buckwheat', 'brownricesyrup', 'millet', 'maplesyrup', 'amaranth', 'quinoa', 'acaciagum', 'seasalt', 'flavorglutenfree', 'kosher']
429	429	3228	['Grocery & Gourmet Food', 'Candy & Chocolate', 'Candy & Chocolate Bars']	29.93	27.94	['peanut butter interior polydextrose', 'peanuts', 'mct oil blend', 'prebiotic soluble fiber', 'erythritol', 'milk protein isolate', 'inulin', 'soluble corn fiber', 'salt', 'soy lecithin', 'stevia', 'chocolate coating mct oil blend', 'prebiotic soluble fiber', 'erythritol', 'milk protein isolate', 'inulin', 'cocoa', 'soluble corn fiber', 'salt', 'soy lecithin', 'stevia.']	['peanutbutterinteriorpolydextrose', 'peanuts', 'mctoilblend', 'prebioticsolublefiber', 'erythritol', 'milkproteinisolate', 'inulin', 'solublecornfiber', 'salt', 'soylecithin', 'stevia', 'chocolatecoatingmctoilblend', 'prebioticsolublefiber', 'erythritol', 'milkproteinisolate', 'inulin', 'cocoa', 'solublecornfiber', 'salt', 'soylecithin', 'stevia']
431	431	1054	['Chips & Crisps', 'Snacks', ' Cookies Chips', 'Sports Nutrition', 'Health', ' Household & Baby Care', 'All Puffed Snacks', 'Health & Household', 'Healthy Snacks & Beverages', 'Puffed Snacks', 'Food']	24.99	24.99	['milk protein isolate', 'sunflower oil', 'dextrin', 'salt', 'nonfat dry milk', 'garlic powder', 'jalapeo pepper', 'onion powder', 'yeast extract', 'whey solids', 'tomato powder', 'sour cream powder cream', 'cultures and lactic acid', 'buttermilk solids', 'paprika extract', 'cheddar cheese milk', 'salt', 'cultures', 'and enzymes', 'silicon dioxide', 'flavors', 'citric acid', 'turmeric']	['milkproteinisolate', 'sunfloweroil', 'dextrin', 'salt', 'nonfatdrymilk', 'garlicpowder', 'jalapeopepper', 'onionpowder', 'yeastextract', 'wheysolids', 'tomatopowder', 'sourcreampowdercream', 'culturesandlacticacid', 'buttermilksolids', 'paprikaextract', 'cheddarcheesemilk', 'salt', 'cultures', 'andenzymes', 'silicondioxide', 'flavors', 'citricacid', 'turmeric']
432	432	731	['Fruit Leather', 'Grocery & Gourmet Food', 'Snack Foods']	31.17	31.17	['juice from concentrates peach', 'pear and pineapple', 'corn syrup', 'sugar', 'modified food starch', 'fruit puree', 'gelatin', 'citric acid', 'lactic acid', 'and flavor', 'ascorbic acid', 'coconut oil', 'sodium citrate', 'red', 'alpha tocopherol acetate', 'carnauba wax', 'vitamin a .']	['juicefromconcentratespeach', 'pearandpineapple', 'cornsyrup', 'sugar', 'modifiedfoodstarch', 'fruitpuree', 'gelatin', 'citricacid', 'lacticacid', 'andflavor', 'ascorbicacid', 'coconutoil', 'sodiumcitrate', 'red', 'alphatocopherolacetate', 'carnaubawax', 'vitamina']
434	434	206	['Cooking & Baking', 'Grocery & Gourmet Food', 'Almonds', 'Health', 'Pantry Staples', 'Nuts & Seeds', 'Vitamins']	103.12	5.92	['almonds and wheatfree tamari seasoning water', 'soybeans', 'salt', 'alcohol.']	['almondsandwheatfreetamariseasoningwater', 'soybeans', 'salt', 'alcohol']
435	435	2133	['Chewing & Bubble Gum', 'Chocolate', ' Candy Gum', 'Grocery & Gourmet Food', 'Chocolate', ' Candy & Gum', 'Candy & Chocolate', 'Shop All Chewing Gum', 'Candy & Gum', 'Gum', 'Food']	32.59	13.55	['xylitol', 'gum base', 'cinnamon oil', 'vegetable glycerin', 'gum arabic', 'nongmo soy lecithin', 'calcium carbonate', 'carnauba wax']	['xylitol', 'gumbase', 'cinnamonoil', 'vegetableglycerin', 'gumarabic', 'nongmosoylecithin', 'calciumcarbonate', 'carnaubawax']
436	436	3563	['Dried Fruits', 'Grocery & Gourmet Food', 'Dried Fruits & Vegetables', 'Produce', 'Dried Prunes']	14.78	11.93	['pitted california prunes .']	['pittedcaliforniaprunes']
437	437	365	['Cooking & Baking', 'Grocery & Gourmet Food', 'Pantry Staples', 'Frosting', ' Icing & Decorations']	26.99	26.99	['sugar', 'corn syrup', 'water', 'palm oil', 'gum tragacanth', 'and flavors', 'cellulose gum', 'modified corn starch', 'potassium sorbate', 'glycerine', 'acetic acid', 'blue', 'yellow .']	['sugar', 'cornsyrup', 'water', 'palm oil', 'gumtragacanth', 'andflavors', 'cellulosegum', 'modifiedcornstarch', 'potassiumsorbate', 'glycerine', 'aceticacid', 'blue', 'yellow']
438	438	3603	['Grocery & Gourmet Food', 'Candy & Chocolate', 'Suckers & Lollipops', 'Hard Candy & Lollipops']	10.6	10.6	['sugar', 'corn syrup', 'malic acid', 'and less than of flavor', 'sodium lactate', 'added', 'red', 'yellow .']	['sugar', 'cornsyrup', 'malicacid', 'andlessthanofflavor', 'sodiumlactate', 'added', 'red', 'yellow']
439	439	433	['Grocery', 'Cold Cereals', 'All Cereal Brands', 'Cereals', 'General Mills Box Tops Cereal', 'Breakfast Foods', 'Grocery & Gourmet Food', 'Breakfast Cereal', 'Manual Shelves - Food', 'Cereal Granola', 'General Mills Cereal', 'Breakfast & Cereal', 'Cereal & Granola', 'Cold Cereal', 'Food']	22.45	2.98	['rice flour', 'dextrose', 'maltodextrin', 'whole grain wheat', 'sugar', 'rice flour', 'canola oil', 'fructose', 'maltodextrin', 'dextrose', 'salt', 'cinnamon', 'trisodium phosphate', 'soy lecithin', 'caramel color. bht added to preserve freshness. vitamins and minerals calcium carbonate', 'iron and zinc', 'vitamin c', 'a b vitamin', 'vitamin b', 'vitamin b', 'vitamin b', 'vitamin a', 'a b vitami…	['riceflour', 'dextrose', 'maltodextrin', 'wholegrainwheat', 'sugar', 'riceflour', 'canolaoil', 'fructose', 'maltodextrin', 'dextrose', 'salt', 'cinnamon', 'trisodiumphosphate', 'soylecithin', 'caramelcolorbhtaddedtopreservefreshnessvitaminsandmineralscalciumcarbonate', 'ironandzinc', 'vitaminc', 'abvitamin', 'vitaminb', 'vitaminb', 'vitaminb', 'vitamina', 'abvitamin', 'vitaminb', 'vitamind', 'vi…
440	440	1254	['Grocery & Gourmet Food', 'Candy & Chocolate', 'Candy & Chocolate Bars']	7.49	7.29	['sugar', 'cocoa butter', 'skimmed milk powder', 'cocoa mass', 'sweet whey powder', 'butterfat', 'emulsifier', 'hazelnuts responsible food company mondelez germany', 'd bremen made in germany']	['sugar', 'cocoabutter', 'skimmedmilkpowder', 'cocoamass', 'sweetwheypowder', 'butterfat', 'emulsifier', 'hazelnutsresponsiblefoodcompanymondelezgermany', 'dbremenmadeingermany']
441	441	226	['Grocery & Gourmet Food', 'Cookies', 'Chocolate Chip', 'Candy & Chocolate', 'Breads & Bakery', 'Candy & Chocolate Bars']	25.29	10.81	['sweet chocolate sugar', 'chocolate', 'cocoa butter', 'soy lecithin emulsifier.', 'chocolate', 'sugar', 'cocoa butter', 'soy lecithin emulsifier', 'vanilla extract. contains soy. manufactured on equipment that processes milk.']	['sweetchocolatesugar', 'chocolate', 'cocoabutter', 'soylecithinemulsifier', 'chocolate', 'sugar', 'cocoabutter', 'soylecithinemulsifier', 'vanillaextractcontainssoymanufacturedonequipmentthatprocessesmilk']
442	442	2717	['Grocery & Gourmet Food', 'Single-Serve Capsules & Pods', 'Coffee', ' Tea & Cocoa', 'Beverages', 'Coffee']	21.99	21.99	['sugar', 'cocoa powder', 'coconut oil', 'dried glucose syrup', 'flavor', 'salt', 'milk protein', 'guar gum', 'carboxymethyl cellulose', 'dipotassium phosphate', 'silicon dioxide', 'mono and diglycerides', 'sodium hexametaphosphate', 'sucralose.']	['sugar', 'cocoapowder', 'coconutoil', 'driedglucosesyrup', 'flavor', 'salt', 'milkprotein', 'guargum', 'carboxymethylcellulose', 'dipotassiumphosphate', 'silicondioxide', 'monoanddiglycerides', 'sodiumhexametaphosphate', 'sucralose']
445	445	3590	['Grocery & Gourmet Food', 'Meat Substitutes', 'Hot Dogs', ' Links & Sausages']	76.1	45.88	['textured vegetable protein wheat gluten', 'soy protein concentrate', 'water', 'for hydration', 'corn oil', 'water', 'torula yeast. contains or less of mono and diglycerides from soybean oil', 'defatted soy flour', 'soy lecithin', 'hydrolyzed soy protein. lcysteine monohydrochloride', 'hydrolyzed corn protein. onion powder', 'corn syrup', 'propylene glycol', 'vitamins niacinamide', 'calcium pant…	['texturedvegetableproteinwheatgluten', 'soyproteinconcentrate', 'water', 'forhydration', 'cornoil', 'water', 'torulayeastcontainsorlessofmonoanddiglyceridesfromsoybeanoil', 'defattedsoyflour', 'soylecithin', 'hydrolyzedsoyproteinlcysteinemonohydrochloride', 'hydrolyzedcornproteinonionpowder', 'cornsyrup', 'propyleneglycol', 'vitaminsniacinamide', 'calciumpantothenate', 'vitaminbthiaminmononitrat…
446	446	3341	['Cooking & Baking', 'Grocery & Gourmet Food', 'Ice Cream Cones & Toppings', 'Dessert Syrups & Sauces', 'Pantry Staples', 'Snack Foods']	44.0	1.98	['nonfat milk', 'corn syrup', 'high fructose corn syrup', 'sugar', 'soybean oil', 'cocoa processed with alkali', 'cocoa', 'contains or less of fully hydrogenated cottonseed oil', 'modified corn starch', 'monoglycerides', 'salt', 'sodium phosphate', 'sodium citrate', 'vanillin', 'tbhq .', 'nonfat milk', 'corn syrup', 'high fructose corn syrup', 'sugar', 'soybean oil', 'cocoa processed with alkali'…	['nonfatmilk', 'cornsyrup', 'highfructosecornsyrup', 'sugar', 'soybeanoil', 'cocoaprocessedwithalkali', 'cocoa', 'containsorlessoffullyhydrogenatedcottonseedoil', 'modifiedcornstarch', 'monoglycerides', 'salt', 'sodiumphosphate', 'sodiumcitrate', 'vanillin', 'tbhq', 'nonfatmilk', 'cornsyrup', 'highfructosecornsyrup', 'sugar', 'soybeanoil', 'cocoaprocessedwithalkali', 'cocoa', 'fullyhydrogenatedco…
447	447	4191	['Garden & Outdoor', 'Grocery & Gourmet Food', 'Candy & Chocolate Assortments', 'Candy & Chocolate']	19.95	9.94	['milk chocolate sugar', 'cocoa butter', 'chocolate', 'skim milk', 'lactose', 'milkfat', 'soy lecithin', 'peanuts', 'corn syrup', 'sugar', 'palm oil', 'skim milk', 'lactose', 'salt', 'egg whites', 'flavor. milk chocolate sugar', 'chocolate', 'skim milk', 'cocoa butter', 'lactose', 'milkfat', 'soy lecithin', 'salt', 'and flavors', 'sugar', 'cornstarch', 'less than corn syrup', 'dextrin', 'coloring…	['milkchocolatesugar', 'cocoabutter', 'chocolate', 'skimmilk', 'lactose', 'milkfat', 'soylecithin', 'peanuts', 'cornsyrup', 'sugar', 'palm oil', 'skimmilk', 'lactose', 'salt', 'eggwhites', 'flavormilkchocolatesugar', 'chocolate', 'skimmilk', 'cocoabutter', 'lactose', 'milkfat', 'soylecithin', 'salt', 'andflavors', 'sugar', 'cornstarch', 'lessthancornsyrup', 'dextrin', 'coloringincludesbluelake', …
448	448	4256	['Cooking & Baking', 'Cashews', 'Snacks', ' Cookies Chips', 'Grocery & Gourmet Food', 'Nuts', 'Pantry Staples', 'Nuts & Seeds', 'Organic Foods', 'Nuts', ' Trail Mix Seeds', 'Snacks', ' Cookies & Chips', 'Nuts & Trail Mixes', 'Food']	27.99	22.99	['cashews']	['cashews']
450	450	992	['Snacks', ' Cookies Chips', 'Grocery & Gourmet Food', 'Snack Foods', 'Microwave', 'Snacks', 'Food & Grocery', 'Popcorn', 'Microwave Popcorn', 'Popcorn Snacks', 'Snacks', ' Cookies & Chips', 'Food']	28.16	2.28	['whole grain popcorn', 'partially hydrogenated', 'soybean oil', 'butter', 'cream', 'milk', 'artifical', 'added', 'perserved with propyl gallate']	['wholegrainpopcorn', 'partiallyhydrogenated', 'soybeanoil', 'butter', 'cream', 'milk', 'artifical', 'added', 'perservedwithpropylgallate']
451	451	4322	['Cooking & Baking', 'Syrups', ' Sugars & Sweeteners', 'Grocery & Gourmet Food', 'Pantry Staples', 'Simple Syrup']	36.58	31.35	['water', 'soluble saccharin', 'benzoic acid and methyl paraben as preservatives.']	['water', 'solublesaccharin', 'benzoicacidandmethylparabenaspreservatives']
452	452	3032	['Breakfast Foods', 'Cold Cereals', 'Grocery & Gourmet Food', 'Cereals']	33.65	4.99	['puffed whole grain millet.', 'puffed whole grain millet']	['puffedwholegrainmillet', 'puffedwholegrainmillet']
453	453	2323	['Soups', ' Stocks & Broths', 'Grocery & Gourmet Food', 'Pantry Staples']	21.48	21.48	['water', 'tomato puree water', 'tomato paste', 'pea beans', 'corn', 'chicken meat', 'diced tomatoes in tomato juice', 'brown sugar sugar', 'invert sugar', 'molasses', 'jalapeno peppers', 'contains less than of chipotle adobo puree water', 'onion', 'dehydrated chipotle peppers', 'tomato paste', 'canola oil', 'sugar', 'vinegar', 'salt', 'garlic', 'smoke flavoring', 'spice', 'modified food starch',…	['water', 'tomatopureewater', 'tomatopaste', 'peabeans', 'corn', 'chickenmeat', 'dicedtomatoesintomatojuice', 'brownsugarsugar', 'invertsugar', 'molasses', 'jalapenopeppers', 'containslessthanofchipotleadobopureewater', 'onion', 'dehydratedchipotlepeppers', 'tomatopaste', 'canolaoil', 'sugar', 'vinegar', 'salt', 'garlic', 'smokeflavoring', 'spice', 'modifiedfoodstarch', 'dehydratedonions', 'salt'…
454	454	341	['Cooking & Baking', 'Honey', 'Syrups', ' Sugars & Sweeteners', 'Grocery & Gourmet Food', 'Condiments', ' Sauces Spices', 'Pantry Staples', 'Food']	79.95	63.99	['raw manuka honey']	['rawmanukahoney']
455	455	1855	['Household & Grocery', 'household & grocery', 'Candy', 'Household and Grocery', 'Chocolates']	2.19	1.99	['gum acacia.', 'propyl gallate to maintain freshness', 'blue', 'dextrin', 'flavors', 'milk chocolate sugar', 'cocoa butter', 'chocolate skim milk', 'milkfat', 'lactose', 'peanuts', 'soy lecithin', 'salt', 'flavors', 'peanut butter', 'sugar', 'partially hydrogenated palm kernel oil', 'less than cornstarch', 'dextrose', 'flavor', 'salt', 'corn syrup', 'dextrin', 'coloring includes red lake', 'blue…	['gumacacia', 'propylgallatetomaintainfreshness', 'blue', 'dextrin', 'flavors', 'milkchocolatesugar', 'cocoabutter', 'chocolateskimmilk', 'milkfat', 'lactose', 'peanuts', 'soylecithin', 'salt', 'flavors', 'peanutbutter', 'sugar', 'palm oil', 'lessthancornstarch', 'dextrose', 'flavor', 'salt', 'cornsyrup', 'dextrin', 'coloringincludesredlake', 'bluelake', 'yellowlake', 'yellow', 'yellow', 'bluelak…
456	456	4071	['Grocery & Gourmet Food', 'Pantry Staples', 'Canned', ' Jarred & Packaged Foods', 'Pears', 'Fruits']	14.88	13.68	['red grapefruit', 'clarified pineapple juice from concentrate water', 'clarifiedpineapple juice concentrate', 'white grape juice from concentrate water', 'white grapejuice concentrate', 'lemon juice from concentrate water', 'lemon juice concentrate', 'flavors', 'ascorbic acid', 'calcium chloride', 'and citric acid.']	['redgrapefruit', 'clarifiedpineapplejuicefromconcentratewater', 'clarifiedpineapplejuiceconcentrate', 'whitegrapejuicefromconcentratewater', 'whitegrapejuiceconcentrate', 'lemonjuicefromconcentratewater', 'lemonjuiceconcentrate', 'flavors', 'ascorbicacid', 'calciumchloride', 'andcitricacid']
457	457	1007	['Cooking & Baking', 'Wheat Flours & Meals', 'Grocery & Gourmet Food', 'Pantry Staples', 'Flours & Meals']	17.05	14.88	['whole wheat flour.']	['wholewheatflour']
458	458	4204	['Grocery & Gourmet Food', 'Snack Foods', 'Jerky & Dried Meats']	39.8	39.8	['grass fed beef', 'sea salt', 'evaporated cane syrup powder', 'encapsulated citric acid', 'celery juice powder celery powder', 'sea salt', 'spices including chili pepper', 'black pepper', 'garlic powder', 'celery', 'in collagen casings.']	['grassfedbeef', 'seasalt', 'evaporatedcanesyruppowder', 'encapsulatedcitricacid', 'celeryjuicepowdercelerypowder', 'seasalt', 'spicesincludingchilipepper', 'blackpepper', 'garlicpowder', 'celery', 'incollagencasings']
459	459	4216	['Household & Grocery', 'Food & Snacks', 'Coffee and Tea', 'Household and Grocery', 'Food and Snacks', 'Coffee & Tea']	4.19	4.19	['chamomilehibiscuspeppermint leavesrose blossomsspearmint leavesspiceorange blossoms', 'hibiscus', 'spearmint leaves', 'spice', 'orange blossoms', 'peppermint leaves', 'chamomile', 'rose blossoms', 'chamomile']	['chamomilehibiscuspeppermintleavesroseblossomsspearmintleavesspiceorangeblossoms', 'hibiscus', 'spearmintleaves', 'spice', 'orangeblossoms', 'peppermintleaves', 'chamomile', 'roseblossoms', 'chamomile']
460	460	1499	['Cooking & Baking', 'Wheat Flours & Meals', 'Grocery & Gourmet Food', 'Pantry Staples', 'Flours & Meals']	26.95	26.95	['rice flour', 'brown rice flour', 'tapioca starch', 'potato starch', 'potato flour', 'pectin', 'xanthan gum. allergen information top eleven free wheatgluten', 'dairy', 'fish', 'shellfish', 'peanut', 'treenut', 'soy', 'egg', 'mustard', 'sesame', 'sulfites. produced in a top free facility.']	['riceflour', 'brownriceflour', 'tapiocastarch', 'potatostarch', 'potatoflour', 'pectin', 'xanthangumallergeninformationtopelevenfreewheatgluten', 'dairy', 'fish', 'shellfish', 'peanut', 'treenut', 'soy', 'egg', 'mustard', 'sesame', 'sulfitesproducedinatopfreefacility']
461	461	2953	['Grocery', 'Bakery & Bread', 'Vitamins', ' Minerals & Supplements', 'Sliced Bread', 'Food & Grocery', 'Breads & Bakery', 'Health & Wellness', 'Breads', 'Bread', 'Breads & Baked Goods', 'Breakfast Foods', 'Grocery & Gourmet Food', 'Health and Beauty', 'KeHE Distributors', 'Packaged Foods', 'Sandwich Breads', 'Health & Sports', 'Bread & Bakery', 'Fresh Food', 'Food']	48.99	3.46	['water', 'orange fiber', 'calcium phosphate. enriched with thiamin', 'vitamin b', 'tapioca syrup', 'yeast', 'bamboo fiber', 'riboflavin', 'iron', 'filtered water', 'rice flour', 'tapioca starch', 'high oleic safflower oil', 'pear juice concentrate', 'bamboo fiber', 'palm fruit oil', 'yeast', 'methylcellulose', 'guar gum', 'tapioca syrup', 'salt', 'orange citrus fiber', 'baking powder glucono del…	['water', 'orangefiber', 'calciumphosphateenrichedwiththiamin', 'vitaminb', 'tapiocasyrup', 'yeast', 'bamboofiber', 'riboflavin', 'iron', 'filteredwater', 'riceflour', 'tapiocastarch', 'higholeicsaffloweroil', 'pearjuiceconcentrate', 'bamboofiber', 'palm oil', 'yeast', 'methylcellulose', 'guargum', 'tapiocasyrup', 'salt', 'orangecitrusfiber', 'bakingpowdergluconodeltalactone', 'calciumcarbonatema…
462	462	772	['Grocery & Gourmet Food', 'Wild Game & Fowl', 'Meat & Seafood']	103.95	99.99	['all frog legs']	['allfroglegs']
463	463	4505	['Household & Grocery', 'Nuts', 'Food & Snacks']	8.99	4.79	['sucralose', 'cashews', 'corn syrup', 'almonds', 'gum arabic', 'dark chocolate', 'pistachios', 'confectioners glaze', 'canola andor soybean oil']	['sucralose', 'cashews', 'cornsyrup', 'almonds', 'gumarabic', 'darkchocolate', 'pistachios', 'confectionersglaze', 'canolaandorsoybeanoil']
464	464	2455	['Cooking & Baking', 'Grocery & Gourmet Food', 'Baking Mixes', 'Cakes', 'Pantry Staples', 'Pancakes & Waffles']	44.84	44.84	['whole grain brown rice flour', 'rice flour', 'potato starch', 'tapioca starch', 'cellulose', 'baking powder baking soda', 'calcium acid pyrophosphate', 'monocalcium phospate', 'salt', 'xanthan gum', 'vitamin and mineral blend calcium carbonate', 'niacinamide', 'reduced iron', 'thiamin hydrochloride', 'riboflavin .', 'whole grain brown rice flour', 'rice flour', 'potato starch', 'tapioca starch'…	['wholegrainbrownriceflour', 'riceflour', 'potatostarch', 'tapiocastarch', 'cellulose', 'bakingpowderbakingsoda', 'calciumacidpyrophosphate', 'monocalciumphospate', 'salt', 'xanthangum', 'vitaminandmineralblendcalciumcarbonate', 'niacinamide', 'reducediron', 'thiaminhydrochloride', 'riboflavin', 'wholegrainbrownriceflour', 'riceflour', 'potatostarch', 'tapiocastarch', 'cellulose', 'bakingpowderb']
465	465	374	['Sausage & Bacon', 'Grocery & Gourmet Food', 'Meats', 'Frozen', 'Bacon & Sausages', 'Fresh Food', 'Food', 'Meat', ' Seafood & Poultry']	3.88	2.98	['salt', 'water', 'salt', 'monosodium glutamate', 'contains or less of corn syrup', 'spices', 'monosodium glutamate.', 'pork', 'spices', 'pork', 'water', 'contains or less of corn syrup']	['salt', 'water', 'salt', 'monosodiumglutamate', 'containsorlessofcornsyrup', 'spices', 'monosodiumglutamate', 'pork', 'spices', 'pork', 'water', 'containsorlessofcornsyrup']
466	466	4219	['Grocery & Gourmet Food', 'Paprika', 'Herbs', ' Spices & Seasonings', 'Pantry Staples', 'Single Herbs & Spices']	11.05	11.05	['paprika and silicon dioxide .']	['paprikaandsilicondioxide']
467	467	1350	['Cooking & Baking', 'Grocery & Gourmet Food', 'Dairy', ' Cheese & Eggs', 'Almond Milk', 'Almonds', 'Pantry Staples', 'Nuts & Seeds', 'Non-Dairy Milks']	21.99	21.99	['almonds']	['almonds']
468	468	3034	['Breakfast Foods', 'Cold Cereals', 'Breakfast', 'Grocery & Gourmet Food', 'Cereals', 'Packaged Foods', 'Food']	36.05	34.95	['milled corn', 'sugar', 'corn syrup', 'contains or less of molasses', 'salt', 'vegetable oil hydrogenated coconut', 'soybean andor cottonseed', 'mixed tocopherols for freshness', 'wheat flour', 'annatto extract color.vitamins and minerals reduced iron', 'niacinamide', 'vitamin b', 'vitamin b', 'vitamin b', 'folic acid', 'vitamin d', 'vitamin b.', 'milled corn', 'sugar', 'corn syrup', 'contains o…	['milledcorn', 'sugar', 'cornsyrup', 'containsorlessofmolasses', 'salt', 'vegetableoilhydrogenatedcoconut', 'soybeanandorcottonseed', 'mixedtocopherolsforfreshness', 'wheatflour', 'annattoextractcolorvitaminsandmineralsreducediron', 'niacinamide', 'vitaminb', 'vitaminb', 'vitaminb', 'folicacid', 'vitamind', 'vitaminb', 'milledcorn', 'sugar', 'cornsyrup', 'containsorlessofmolasses', 'salt', 'veget…
471	471	497	['Grocery & Gourmet Food', 'Sports Nutrition', 'Health & Household']	67.76	52.1	['brown rice syrup', 'tapioca flour', 'fig paste', 'dried cane sugar', 'canola oil', 'date paste', 'rolled oats', 'pomegranate juice concentrate', 'sorghum flour', 'amaranth flour', 'teff flour', 'flaxseed', 'pomegranate', 'flavor', 'citrus fiber', 'sea salt', 'oat fiber', 'citric acid', 'baking soda']	['brownricesyrup', 'tapiocaflour', 'figpaste', 'driedcanesugar', 'canolaoil', 'datepaste', 'rolledoats', 'pomegranatejuiceconcentrate', 'sorghumflour', 'amaranthflour', 'teffflour', 'flaxseed', 'pomegranate', 'flavor', 'citrusfiber', 'seasalt', 'oatfiber', 'citricacid', 'bakingsoda']
472	472	3811	['Grocery & Gourmet Food', 'Clothing', ' Shoes & Jewelry', 'Fruit', 'Candy & Chocolate Assortments', 'Candy & Chocolate', 'Candied & Chocolate-Covered Snacks']	21.99	4.39	['chocolate', 'cherries', 'sugar', 'milk chocolate sugar', 'cocoa butter', 'milk', 'chocolate', 'soy lecithin emulsifier', 'pgpr emulsifier', 'vanillin flavor', 'cherries cherries', 'high fructose corn syrup', 'corn syrup', 'citric acid', 'artificial', 'fdc red', 'potassium sorbate preservative', 'sodium benzoate preservative', 'sulfur dioxide preservative', 'corn syrup', 'dark coating sugar', 'p…	['chocolate', 'cherries', 'sugar', 'milkchocolatesugar', 'cocoabutter', 'milk', 'chocolate', 'soylecithinemulsifier', 'pgpremulsifier', 'vanillinflavor', 'cherriescherries', 'highfructosecornsyrup', 'cornsyrup', 'citricacid', 'artificial', 'fdcred', 'potassiumsorbatepreservative', 'sodiumbenzoatepreservative', 'sulfurdioxidepreservative', 'cornsyrup', 'darkcoatingsugar', 'partiallyhydrogenatedsoy…
473	473	2234	['Grocery & Gourmet Food', 'Candy & Chocolate Assortments', 'Candy & Chocolate']	11.84	11.84	['milk chocolate sugar', 'chocolate', 'skim milk', 'cocoa butter', 'lactose', 'milkfat', 'peanuts', 'soy lecithin', 'salt', 'and flavors', 'sugar', 'peanuts', 'cornstarch', 'less than palm oil', 'corn syrup', 'dextrin', 'coloring includes blue lake', 'red', 'yellow', 'yellow', 'blue', 'red lake', 'yellow lake', 'yellow lake', 'blue lake', 'blue', 'carnauba wax', 'gum acacia. milk chocolate sugar'…	['milkchocolatesugar', 'chocolate', 'skimmilk', 'cocoabutter', 'lactose', 'milkfat', 'peanuts', 'soylecithin', 'salt', 'andflavors', 'sugar', 'peanuts', 'cornstarch', 'palm oil', 'cornsyrup', 'dextrin', 'coloringincludesbluelake', 'red', 'yellow', 'yellow', 'blue', 'redlake', 'yellowlake', 'yellowlake', 'bluelake', 'blue', 'carnaubawax', 'gumacaciamilkchocolatesugar', 'chocolate', 'skimmilk', 'co…
474	474	4054	['Grocery', '#25341 in', 'Meals & Entrees', 'Frozen Dinners Meals', 'Frozen Dinners & Meals', 'Frozen', 'Grocery & Gourmet Food', 'Food & Beverage', 'Snack Foods', 'Frozen Foods', 'Beef', 'Prepared Foods', 'Frozen Meals & Entrees', 'Jerky & Dried Meats', 'Deli', 'Food']	2.97	2.5	['butter cream', 'potassium phosphate', 'contains or less of caramel', 'white rice', 'olive oil. contains milk', 'pineapple juice concentrate', 'cooking wine white wine', 'alcohol', 'brown sugar', 'spice extractives', 'vinegar', 'xanthan gum', 'water chestnuts', 'cooking wine white wine', 'flavor', 'salt', 'water', 'maltodextrin', 'salt', 'distilled vinegar', 'seasoned cooked beef and binder prod…	['buttercream', 'potassiumphosphate', 'containsorlessofcaramel', 'whiterice', 'oliveoilcontainsmilk', 'pineapplejuiceconcentrate', 'cookingwinewhitewine', 'alcohol', 'brownsugar', 'spiceextractives', 'vinegar', 'xanthangum', 'waterchestnuts', 'cookingwinewhitewine', 'flavor', 'salt', 'water', 'maltodextrin', 'salt', 'distilledvinegar', 'seasonedcookedbeefandbinderproductbeef', 'water', 'containso…
478	478	1539	['Household & Grocery', 'Food & Snacks', 'Household and Grocery', 'Food and Snacks', 'Fruits']	3.29	3.09	['apples', 'high fructose corn syrup', 'water', 'ascorbic acid', 'apples', 'high fructose corn syrup', 'water', 'ascorbic acid .', 'ascorbic acid .', '.']	['apples', 'highfructosecornsyrup', 'water', 'ascorbicacid', 'apples', 'highfructosecornsyrup', 'water', 'ascorbicacid', 'ascorbicacid', '']
479	479	3099	['Household & Grocery', 'Food & Snacks', 'Bars']	7.59	7.59	['cashews', 'dates']	['cashews', 'dates']
480	480	605	['Tea', 'Grocery & Gourmet Food', 'Coffee', ' Tea & Cocoa', 'Beverages', 'Green']	13.14	6.7	['proprietary blend . g']	['proprietaryblendg']
481	481	1121	['Fruit Leather', 'Grocery & Gourmet Food', 'Snack Foods', 'Candy & Chocolate', 'Candy & Chocolate Bars']	9.99	5.38	['tamarindo', 'chili']	['tamarindo', 'chili']
482	482	1993	['Cooking & Baking', 'Grocery & Gourmet Food', 'Baking Mixes', 'Pantry Staples', 'Pancakes & Waffles']	8.99	8.97	['wheat flour', 'sugar', 'eggs', 'nonfat milk', 'salt', 'baking powder', 'baking soda', 'vanilla', 'soybean oil', 'niacin', 'iron', 'doh tone enzyme', 'thiamin', 'riboflavin', 'folic acid.', 'wheat flour', 'sugar', 'eggs', 'nonfat milk', 'salt', 'baking powder', 'baking soda', 'vanilla', 'soybean oil', 'niacin', 'iron', 'doh tone enzyme', 'thiamin', 'riboflavin', 'folic acid.']	['wheatflour', 'sugar', 'eggs', 'nonfatmilk', 'salt', 'bakingpowder', 'bakingsoda', 'vanilla', 'soybeanoil', 'niacin', 'iron', 'dohtoneenzyme', 'thiamin', 'riboflavin', 'folicacid', 'wheatflour', 'sugar', 'eggs', 'nonfatmilk', 'salt', 'bakingpowder', 'bakingsoda', 'vanilla', 'soybeanoil', 'niacin', 'iron', 'dohtoneenzyme', 'thiamin', 'riboflavin', 'folicacid']
484	484	3319	['Cooking & Baking', 'Grocery & Gourmet Food', 'Hazelnuts', 'Pantry Staples', 'Nuts & Seeds']	28.99	28.99	['roasted hazelnuts kernels']	['roastedhazelnutskernels']
485	485	123	['Breakfast Foods', 'Granola', 'Grocery & Gourmet Food', 'Cereals']	27.99	27.99	['rolled oats', 'brown sugar sugar', 'molasses', 'rolled wheat', 'corn syrup', 'milk chocolate sugar', 'chocolate liquor', 'cocoa butter', 'whole milk', 'soy lecithin', 'salt', 'vanilla', 'peanut butter chips partially defatted peanuts', 'sugar', 'hydrogenated vegetable oil', 'corn syrup', 'solids', 'dextrose', 'reduced minerals whey', 'contains of less of palm kernel oil', 'salt', 'flavor', 'soy…	['rolledoats', 'brownsugarsugar', 'molasses', 'rolledwheat', 'cornsyrup', 'milkchocolatesugar', 'chocolateliquor', 'cocoabutter', 'wholemilk', 'soylecithin', 'salt', 'vanilla', 'peanutbutterchipspartiallydefattedpeanuts', 'sugar', 'hydrogenatedvegetableoil', 'cornsyrup', 'solids', 'dextrose', 'reducedmineralswhey', 'palm oil', 'salt', 'flavor', 'soylecithin', 'peanutbutterdryroastedpeanuts', 'dex…
487	487	1851	['Cooking & Baking', 'Syrups', ' Sugars & Sweeteners', 'Grocery & Gourmet Food', 'Pantry Staples', 'Maple Syrup']	14.99	14.2	['water', 'sorbitol', 'and flavors', 'cellulose gum', 'salt', 'sodium benzoate', 'potassium sorbate', 'sucralose', 'phosphoric acid', 'caramel', 'acesulfame potassium', 'aspartame', 'citric acid', 'phenylketonurics', 'phenylalanine']	['water', 'sorbitol', 'andflavors', 'cellulosegum', 'salt', 'sodiumbenzoate', 'potassiumsorbate', 'sucralose', 'phosphoricacid', 'caramel', 'acesulfamepotassium', 'aspartame', 'citricacid', 'phenylketonurics', 'phenylalanine']
488	488	3239	['Grocery & Gourmet Food', 'Candy & Chocolate', 'Suckers & Lollipops', 'Hard Candy & Lollipops']	19.99	19.99	['dextrin', 'erythritol', 'xylitol', 'citric acid', 'ascorbic acid', 'flavors', 'fruit and vegetable juice for', 'spirulina extract', 'turmeric', 'stevia leaf extract.']	['dextrin', 'erythritol', 'xylitol', 'citricacid', 'ascorbicacid', 'flavors', 'fruitandvegetablejuicefor', 'spirulinaextract', 'turmeric', 'stevialeafextract']
489	489	214	['Laundry Supplies', 'Household & Grocery', 'Household Grocery', 'Household and Grocery', 'Detergents']	12.49	9.99	['include biodegradable surfactants', '. oz', 'dreft stage newborn liquid laundry detergent', 'ct', 'and enzymes.', 'ct include biodegradable surfactants and enzymes.', 'include biodegradable surfactants and enzymes.', 'include biodegradable surfactants and enzymes', 'include biodegradable surfactants and enzymes.']	['includebiodegradablesurfactants', 'oz', 'dreftstagenewbornliquidlaundrydetergent', 'ct', 'andenzymes', 'ctincludebiodegradablesurfactantsandenzymes', 'includebiodegradablesurfactantsandenzymes', 'includebiodegradablesurfactantsandenzymes', 'includebiodegradablesurfactantsandenzymes']
490	490	3092	['Chewing & Bubble Gum', 'Grocery', 'Sugar Free Candy & Gum', 'Chocolate', ' Candy Gum', 'Gum Mints', 'Seasonal Grocery', 'Candy & Gum', 'Gum & Mints', 'Trident Chewing Gum', 'Grocery & Gourmet Food', 'New Year New You', 'Sugar Free Food', 'Food & Beverage', 'Candy', 'Candy & Chocolate', 'Gum', 'Food']	19.99	6.19	['yellow lake', 'and flavor less than of acesulfame potassium', 'bht', 'xylitol', 'sorbitol', 'mannitol', 'yellow lake.', 'soy lecithin', 'glycerin', 'yellow lake', 'sorbitol', 'gum base', 'xylitol', 'glycerin', 'and flavor less than of acesulfame potassium', 'aspartame', 'bht', 'mannitol', 'soy lecithin', 'sucralose', 'yellow lake', 'yellow lake', 'aspartame', 'gum base', 'sucralose']	['yellowlake', 'andflavorlessthanofacesulfamepotassium', 'bht', 'xylitol', 'sorbitol', 'mannitol', 'yellowlake', 'soylecithin', 'glycerin', 'yellowlake', 'sorbitol', 'gumbase', 'xylitol', 'glycerin', 'andflavorlessthanofacesulfamepotassium', 'aspartame', 'bht', 'mannitol', 'soylecithin', 'sucralose', 'yellowlake', 'yellowlake', 'aspartame', 'gumbase', 'sucralose']
491	491	1681	['Grocery & Gourmet Food', 'Soft Drink Mixes', 'Beverages', 'Bottled Beverages', ' Water & Drink Mixes', 'Powdered Drink Mixes & Flavorings']	21.3	21.3	['citric acid', 'salt', 'sodium citrate', 'monopotassium phosphate', 'maltodextrin', 'ascorbic acid', 'sucralose', 'sugar', 'flavor', 'silicon dioxide', 'niacinamide', 'acesulfate potassium', 'calcium disodium edta', 'calcium pantothenate', 'vitamin e acetate', 'pyridoxine hydrochloride', 'cyanocobalamin .']	['citricacid', 'salt', 'sodiumcitrate', 'monopotassiumphosphate', 'maltodextrin', 'ascorbicacid', 'sucralose', 'sugar', 'flavor', 'silicondioxide', 'niacinamide', 'acesulfatepotassium', 'calciumdisodiumedta', 'calciumpantothenate', 'vitamineacetate', 'pyridoxinehydrochloride', 'cyanocobalamin']
492	492	1718	['Grocery & Gourmet Food', 'Food & Beverage Gifts']	47.99	47.99	['sugar', 'piedmont hazelnut', 'cocoa mass', 'whole milk powder', 'cocoa butter', 'almonds', 'vanilla powder. may contain soya.']	['sugar', 'piedmonthazelnut', 'cocoamass', 'wholemilkpowder', 'cocoabutter', 'almonds', 'vanillapowdermaycontainsoya']
493	493	1325	['Pastries & Bakery', 'Grocery & Gourmet Food', 'Donuts', 'Breads & Bakery']	76.14	76.14	['icing sugar', 'water', 'glucose', 'vanilla extract', 'cane sugar', 'white rice flour', 'tapioca starch', 'water', 'whole eggs', 'sweet rice flour', 'nonhydrogenated shortening palm oil', 'modified palm oil', 'fructooligosaccharide', 'yeast', 'pea protein', 'egg whites', 'xanthan gum', 'fruit concentrate dextrose', 'dextrin', 'fiber', 'salt', 'rice bran extract', 'cellulose', 'leavening sodium a…	['icingsugar', 'water', 'glucose', 'vanillaextract', 'canesugar', 'whitericeflour', 'tapiocastarch', 'water', 'wholeeggs', 'sweetriceflour', 'palm oil', 'palm oil', 'fructooligosaccharide', 'yeast', 'peaprotein', 'eggwhites', 'xanthangum', 'fruitconcentratedextrose', 'dextrin', 'fiber', 'salt', 'ricebranextract', 'cellulose', 'leaveningsodiumacidpyrophosphate', 'sodiumbicarbonate', 'peastarch', '…
494	494	2718	['Grocery & Gourmet Food', 'Snack Foods']	9.7	9.7	['cane sugar', 'popcorn', 'sunflower oil', 'palm kernel oil', 'cocoa powder', 'salt', 'whole milk powder', 'nonfat dry milk', 'soy lecithin', 'flavors. contains milk', 'soy. manufactured in a facility that also processes peanuts and tree nuts.']	['canesugar', 'popcorn', 'sunfloweroil', 'palm oil', 'cocoapowder', 'salt', 'wholemilkpowder', 'nonfatdrymilk', 'soylecithin', 'flavorscontainsmilk', 'soymanufacturedinafacilitythatalsoprocessespeanutsandtreenuts']
495	495	2691	['Grocery & Gourmet Food', 'Cookies', 'Snack Foods', 'Breads & Bakery', 'Shortbread']	11.12	8.96	['sugar', 'wheat flour', 'chocolate liquor', 'cocoa butter', 'butter', 'glucose syrup', 'whey', 'deproteinized whey', 'butterfat', 'leavening', 'soy and sunflower lecithins', 'salt', 'milk', 'citric acid', 'flavor', 'egg yolk.']	['sugar', 'wheatflour', 'chocolateliquor', 'cocoabutter', 'butter', 'glucosesyrup', 'whey', 'deproteinizedwhey', 'butterfat', 'leavening', 'soyandsunflowerlecithins', 'salt', 'milk', 'citricacid', 'flavor', 'eggyolk']
496	496	1245	['Household & Grocery', 'Household Grocery', 'Gum Mints', 'Candy', 'Gum & Mints']	1.79	0.99	['hydroxylated soy lecithin', '', 'acesulfame k', 'bht . phenylketonurics contains phenylalanine.', 'glycerol', 'dextrose less than of and flavors', 'malic acid', 'aspartame', 'corn syrup', 'soy lecithin', 'wrigleys orbit white spearmint sugarfree gum ct pack sugar', 'gum base', 'citric acid']	['hydroxylatedsoylecithin', '', 'acesulfamek', 'bhtphenylketonuricscontainsphenylalanine', 'glycerol', 'dextroselessthanofandflavors', 'malicacid', 'aspartame', 'cornsyrup', 'soylecithin', 'wrigleysorbitwhitespearmintsugarfreegumctpacksugar', 'gumbase', 'citricacid']
497	497	390	['Grocery', 'Dried Fruits', 'Grocery & Gourmet Food', 'Dried Fruits & Vegetables', 'Produce', 'Raisins', 'Snacks', 'Dried Fruit', 'Food & Grocery']	23.99	8.99	['california seedless raisins']	['californiaseedlessraisins']
498	498	299	['Grocery & Gourmet Food', 'Meat Substitutes', 'Food & Beverage', 'Frozen Meat', ' Poultry & Seafood', 'Frozen Foods', 'Nuggets & Wings', 'Frozen Dinners Meals', 'Frozen Dinners & Meals', 'Food']	3.89	3.58	['water', 'paprika', 'enriched wheat flour flour', 'niacin', 'reduced iron', 'thiamin mononitrate', 'riboflavin', 'folic acid', 'vitamin b', 'disodium inosinate', 'sodium alginate', 'folic acid', 'vitamin b', 'and flavors', 'turmeric', 'caramel', 'cellulose gum', 'vitamin b', 'and flavors', 'textured soy protein water', 'soy protein concentrate', 'vitamin b', 'annatto extract', 'paprika extract',…	['water', 'paprika', 'enrichedwheatflourflour', 'niacin', 'reducediron', 'thiaminmononitrate', 'riboflavin', 'folicacid', 'vitaminb', 'disodiuminosinate', 'sodiumalginate', 'folicacid', 'vitaminb', 'andflavors', 'turmeric', 'caramel', 'cellulosegum', 'vitaminb', 'andflavors', 'texturedsoyproteinwater', 'soyproteinconcentrate', 'vitaminb', 'annattoextract', 'paprikaextract', 'dehydratedbuttercream…
499	499	3153	['Fruit Leather', 'Grocery & Gourmet Food', 'Snack Foods']	10.79	9.17	['apples', 'pears', 'spirulina']	['apples', 'pears', 'spirulina']
500	500	2193	['Grocery & Gourmet Food', 'Hard Candy', 'Candy & Chocolate', 'Hard Candy & Lollipops']	13.45	13.45	['pure cane sugar', 'less than of the following and flavors', 'us certified colors red', 'blue', 'red', 'yellow', 'yellow caramel']	['purecanesugar', 'lessthanofthefollowingandflavors', 'uscertifiedcolorsred', 'blue', 'red', 'yellow', 'yellowcaramel']
501	501	1700	['Chips & Crisps', 'Grocery & Gourmet Food', 'Tortilla', 'Pantry Staples', 'Condiments & Salad Dressings', 'Snack Foods', 'Salad Toppings']	18.0	18.0	['whole grain corn masa flour', 'sunflower andor safflower oil', 'seasoning tomato powder', 'spices', 'salt', 'onion powder', 'garlic powder', 'maltodextrin', 'sugar', 'safflower oil', 'yeast extract', 'lime juice powder maltodextrin', 'lime juice solids', 'flavors', 'disodium guanylate', 'disodium inosinate', 'paprika extract', 'flavor.']	['wholegraincornmasaflour', 'sunflowerandorsaffloweroil', 'seasoningtomatopowder', 'spices', 'salt', 'onionpowder', 'garlicpowder', 'maltodextrin', 'sugar', 'saffloweroil', 'yeastextract', 'limejuicepowdermaltodextrin', 'limejuicesolids', 'flavors', 'disodiumguanylate', 'disodiuminosinate', 'paprikaextract', 'flavor']
502	502	3772	['Cooking & Baking', 'Grocery & Gourmet Food', 'Cooking Oils', ' Vinegars & Sprays', 'Oils', 'Pantry Staples', 'Avocado']	12.93	12.93	['primal kitchen california extra virgin avoca']	['primalkitchencaliforniaextravirginavoca']
503	503	574	['Baby & Child', 'Cereal and Food', 'Food and Formula', 'Food Formula', 'Cereal & Food', 'Baby and Child', 'Baby Child', 'Cereal Food', 'Food & Formula']	4.19	3.49	['gelatin', 'vitamin e', 'citric acid', 'pectin', 'vitamin d. contains milk always refer to the product packaging for the most accurate and uptodate product information.', 'strawberry puree', 'flavor', 'sugar', 'canola oil', 'magnesium phosphate', 'cultured reduced fat milk', 'banana and strawberry puree', 'vitamin d. contains milk always refer to the product packaging for the most accurate and u…	['gelatin', 'vitamine', 'citricacid', 'pectin', 'vitamindcontainsmilkalwaysrefertotheproductpackagingforthemostaccurateanduptodateproductinformation', 'strawberrypuree', 'flavor', 'sugar', 'canolaoil', 'magnesiumphosphate', 'culturedreducedfatmilk', 'bananaandstrawberrypuree', 'vitamindcontainsmilkalwaysrefertotheproductpackagingforthemostaccurateanduptodateproductinformation', 'purplecarrotextra…
504	504	1783	['Vanilla Beans', 'Grocery & Gourmet Food', 'Herbs', ' Spices & Seasonings', 'Pantry Staples', 'Single Herbs & Spices']	17.5	17.5	['vanilla bean extract', 'alcohol', 'vanilla bean seeds', 'sugar', 'thickner']	['vanillabeanextract', 'alcohol', 'vanillabeanseeds', 'sugar', 'thickner']
505	505	574	['Baby Products', 'Grocery', 'Gerber Toddler Food', 'Savings On Baby Essentials', 'Baby Foods', 'Baby Food Stages', 'Third Foods', 'Baby Ways To Shop', 'Baby Food', 'Featured Brands', 'Snacks & Yogurt', 'Baby', ' Kids & Toys', 'Grocery & Gourmet Food', 'UNNAV', 'Baby 1 Day Sale', 'Meals', 'Baby Food Stage 3', 'Nursing & Feeding', 'Gerber Baby Food', 'Baby', 'Baby Food & Formula', 'Feeding', 'Food…	10.69	2.84	['vitamin a palmitate', 'whole grain brown rice and quinoa flours', 'vitamin e', 'vitamin d', 'blueberry puree', 'paprika extract', 'vitamin e', 'quinoa flour', 'vitamin d.', 'cultured whole milk', 'yogurt cultured whole milk', 'flavor', 'blueberry vanilla', 'vitamin e .', 'paprika extract', 'brown rice flour', 'nonfat milk', 'black carrot extract', 'yogurt cultured whole milk', 'sugar', 'blueber…	['vitaminapalmitate', 'wholegrainbrownriceandquinoaflours', 'vitamine', 'vitamind', 'blueberrypuree', 'paprikaextract', 'vitamine', 'quinoaflour', 'vitamind', 'culturedwholemilk', 'yogurtculturedwholemilk', 'flavor', 'blueberryvanilla', 'vitamine', 'paprikaextract', 'brownriceflour', 'nonfatmilk', 'blackcarrotextract', 'yogurtculturedwholemilk', 'sugar', 'blueberrypuree', 'tapiocastarch', 'nonfat…
506	506	2615	['Cooking & Baking', 'Snacks', ' Cookies Chips', 'Grocery & Gourmet Food', 'Gelatin', 'Pantry Staples', 'Pudding & Gelatin', 'grocery', 'Pudding Gelatin', 'Snacks', ' Cookies & Chips', 'Food']	12.99	9.0	['collagen']	['collagen']
507	507	2623	['Grocery', 'Grocery & Gourmet Food', 'Salt Salt Substitutes', 'Herbs', ' Spices & Seasonings', 'Pantry Staples', 'Salt & Salt Substitutes']	9.81	6.99	['ground himalayan black salt']	['groundhimalayanblacksalt']
508	508	2291	['Cooking & Baking', 'Grocery & Gourmet Food', 'Pantry Staples', 'Flours & Meals', 'Barley Flour']	99.96	96.63	['hulled barley']	['hulledbarley']
509	509	3395	['Breakfast Foods', 'Grocery & Gourmet Food', 'Cereals', 'Oatmeal']	22.22	20.75	['rice', 'sugar', 'hydrogenated vegetable oil', 'cocoa', 'salt', 'caramel', 'and flavor. vitamins and minerals niacinamide', 'reduced iron', 'zinc oxide', 'vitamin b', 'vitamin a palmitate', 'riboflavin', 'thiamin mononitrate', 'folic acid', 'vitamin b', 'vitamin d.']	['rice', 'sugar', 'hydrogenatedvegetableoil', 'cocoa', 'salt', 'caramel', 'andflavorvitaminsandmineralsniacinamide', 'reducediron', 'zincoxide', 'vitaminb', 'vitaminapalmitate', 'riboflavin', 'thiaminmononitrate', 'folicacid', 'vitaminb', 'vitamind']
510	510	3802	['Grocery', 'Nutrition & Weight Loss', 'Sports Nutrition', 'Health', 'Health & Household', 'Specialty Diets', 'Protein Fitness', 'Gluten-Free Foods', 'Protein Bars', 'Snacks', ' Cookies Chips', 'Protein On the Go', 'Health', ' Household & Baby Care', 'Cookies', 'Granola Bars', 'Chocolate Chip Cookies', 'Gluten Free Foods', 'Nutrition Bars', 'Food', 'Chips', ' Snacks Cookies']	11.95	3.96	['milk chocolate coating sugar', 'cocoa butter', 'milk', 'chocolate', 'soy lecithin', 'flavor', 'sunflower oil', 'sea salt', 'brown rice syrup', 'cocoa soy crisp soy protein isolate', 'alkalized cocoa', 'tapioca starch', 'chicory root fiber', 'brown sugar', 'semisweet chocolate chips sugar', 'chocolate', 'cocoa butter', 'soy lecithin', 'flavor', 'protein blend soy protein isolate', 'whey protein …	['milkchocolatecoatingsugar', 'cocoabutter', 'milk', 'chocolate', 'soylecithin', 'flavor', 'sunfloweroil', 'seasalt', 'brownricesyrup', 'cocoasoycrispsoyproteinisolate', 'alkalizedcocoa', 'tapiocastarch', 'chicoryrootfiber', 'brownsugar', 'semisweetchocolatechipssugar', 'chocolate', 'cocoabutter', 'soylecithin', 'flavor', 'proteinblendsoyproteinisolate', 'wheyproteinisolate', 'calciumcaseinate', …
511	511	2623	['Dried Fruits', 'Grocery & Gourmet Food', 'Dried Fruits & Vegetables', 'Produce', 'grocery', 'Dried Mangoes']	8.99	7.99	['mango pulp', 'sugar']	['mangopulp', 'sugar']
512	512	3279	['Grocery & Gourmet Food', 'Fresh Vegetables', 'Produce', 'Mushrooms & Truffles']	13.32	13.32	['dried wood ear mushrooms.']	['driedwoodearmushrooms']
513	513	1018	['Grocery & Gourmet Food', 'Vegetables', 'Mushrooms', 'Pantry Staples', 'Canned', ' Jarred & Packaged Foods']	19.99	18.64	['mushrooms', 'water', 'dehydrated onion', 'salt', 'sugar', 'red bell peppers', 'distilled vinegar', 'dehydrated garlic', 'ground black pepper', 'oregano', 'parsley and basil.']	['mushrooms', 'water', 'dehydratedonion', 'salt', 'sugar', 'redbellpeppers', 'distilledvinegar', 'dehydratedgarlic', 'groundblackpepper', 'oregano', 'parsleyandbasil']
514	514	1880	['Grocery & Gourmet Food', 'Macaroni & Cheese', 'Pantry Staples', 'Canned', ' Jarred & Packaged Foods', 'Packaged Meals & Side Dishes']	33.72	2.18	['we choose that are not only delicious', 'but also have a positive impact on farmers', 'communities', 'animals', 'the environment', 'and you.', 'rice pasta white rice flour', 'brown rice flour', 'dried cheddar cheese cultured pasteurized milk', 'salt', 'nonanimal enzymes', 'whey', 'butter', 'nonfat milk', 'salt', 'sodium phosphate', 'silicon dioxide .', 'rice pasta shells', 'cheddar cheese cultu…	['wechoosethatarenotonlydelicious', 'butalsohaveapositiveimpactonfarmers', 'communities', 'animals', 'theenvironment', 'andyou', 'ricepastawhitericeflour', 'brownriceflour', 'driedcheddarcheeseculturedpasteurizedmilk', 'salt', 'nonanimalenzymes', 'whey', 'butter', 'nonfatmilk', 'salt', 'sodiumphosphate', 'silicondioxide', 'ricepastashells', 'cheddarcheeseculturedpasteurizedmilk', 'salt', 'nonanim…
516	516	2208	['Baby Products', 'Grocery & Gourmet Food', 'Baby Foods', 'Meals', 'Feeding']	10.88	9.84	['water', 'sweet potatoes', 'ground turkey', 'peas', 'brown rice flour', 'whole wheat flour', 'canola oil', 'onion powder', 'ascorbic acid added to maintain sweet potato color.']	['water', 'sweetpotatoes', 'groundturkey', 'peas', 'brownriceflour', 'wholewheatflour', 'canolaoil', 'onionpowder', 'ascorbicacidaddedtomaintainsweetpotatocolor']
517	517	2792	['Grocery & Gourmet Food', 'Sports Nutrition', 'Health & Household', 'Nutrition Bars', 'Protein Bars']	10.98	10.98	['soy protein isolate', 'sugar', 'soluble corn fiber', 'vegetable oil palm and palm kernel oil with sorbitan tristearate', 'soybean and palm oil with tbhq for freshness', 'peanut butter', 'fructose', 'inulin', 'corn syrup', 'dextrose', 'cocoa processed with alkali', 'rice', 'whole grain wheat', 'water', 'contains or less of vegetable glycerin', 'sorbitol', 'salt', 'wheat bran', 'peanut oil', 'fla…	['soyproteinisolate', 'sugar', 'solublecornfiber', 'palm oil', 'palm oil', 'peanutbutter', 'fructose', 'inulin', 'cornsyrup', 'dextrose', 'cocoaprocessedwithalkali', 'rice', 'wholegrainwheat', 'water', 'containsorlessofvegetableglycerin', 'sorbitol', 'salt', 'wheatbran', 'peanutoil', 'flavors', 'solublewheatfiber', 'whey', 'soylecithin', 'malt', 'sesameseedoil', 'bhtforfreshness', 'almondflourvit…
518	518	795	['Household & Grocery', 'Candy', 'Household and Grocery', 'Chocolates']	5.19	5.19	['and flavors', 'chocolate', 'nutrition factsserving size servings per container .nutrientamount per serving daily valuecaloriesxacalories from fatxatotal fatgsaturated fatgtrans fatgxacholesterolmgsodiummgtotal carbohydrategdietary fibergsugarsgxaproteingxavitamin axavitamin cxacalciumxaironxaingredients semisweet chocolate sugar', 'cocoa butter', 'milk', 'invert sugar', 'lecithin', 'corn syrup'…	['andflavors', 'chocolate', 'nutritionfactsservingsizeservingspercontainernutrientamountperservingdailyvaluecaloriesxacaloriesfromfatxatotalfatgsaturatedfatgtransfatgxacholesterolmgsodiummgtotalcarbohydrategdietaryfibergsugarsgxaproteingxavitaminaxavitamincxacalciumxaironxaingredientssemisweetchocolatesugar', 'cocoabutter', 'milk', 'invertsugar', 'lecithin', 'cornsyrup', 'milkfat', 'nutritionfact…
519	519	2870	['Soft Drinks', 'Grocery & Gourmet Food', 'Beverages', 'Bottled Beverages', ' Water & Drink Mixes']	27.98	27.98	['carbonated spring water', 'sugar', 'ginger root', 'ginger', 'acid tartaric acid', 'antioxidant ascorbic acid.']	['carbonatedspringwater', 'sugar', 'gingerroot', 'ginger', 'acidtartaricacid', 'antioxidantascorbicacid']
520	520	4505	['Household & Grocery', 'Food & Snacks', 'Spices & Seasonings']	3.19	3.19	['salt', 'black sesame seeds', 'poppy seeds', 'dehydrated garlic', 'sesame seeds', 'dehydrated onion']	['salt', 'blacksesameseeds', 'poppyseeds', 'dehydratedgarlic', 'sesameseeds', 'dehydratedonion']
521	521	2264	['Cooking & Baking', 'Peanut', 'Grocery & Gourmet Food', 'Cooking Oils', ' Vinegars & Sprays', 'Oils', 'Pantry Staples']	12.99	12.99	['peanut oil']	['peanutoil']
522	522	329	['Grocery & Gourmet Food', 'Meat Substitutes']	22.49	22.49	['gluten', 'water', 'soybean oil', 'soybean extract', 'salt', 'sugar.']	['gluten', 'water', 'soybeanoil', 'soybeanextract', 'salt', 'sugar']
523	523	4256	['Cooking & Baking', 'Snacks', ' Cookies Chips', 'Grocery & Gourmet Food', 'Nuts', 'Pantry Staples', 'Nuts & Seeds', 'Nuts', ' Trail Mix Seeds', 'Mixed Nuts', 'Food']	81.98	61.99	['brazil nuts']	['brazilnuts']
525	525	4601	['Grocery & Gourmet Food', 'Sandwich Breads', 'Breads & Bakery', 'Whole Wheat', 'Breads']	13.99	13.99	['enriched wheat flour barley flour bleached wheat flour', 'malted barley flour', 'niacin', 'iron', 'potasssium bromate', 'thiamin mononitrate', 'riboflavin', 'folic acid', 'water', 'canola oil', 'sugar yeast', 'kosher salt', 'soda', 'wheat flour', 'monoglycerides', 'guar gum', 'corn syrup solids', 'silicon dioxide', 'soybean oil enzyme', 'calcium sulfate', 'salt', 'calcium propionate.']	['enrichedwheatflourbarleyflourbleachedwheatflour', 'maltedbarleyflour', 'niacin', 'iron', 'potasssiumbromate', 'thiaminmononitrate', 'riboflavin', 'folicacid', 'water', 'canolaoil', 'sugaryeast', 'koshersalt', 'soda', 'wheatflour', 'monoglycerides', 'guargum', 'cornsyrupsolids', 'silicondioxide', 'soybeanoilenzyme', 'calciumsulfate', 'salt', 'calciumpropionate']
526	526	3617	['Grocery & Gourmet Food', 'Food & Beverage Gifts', 'Candy & Chocolate Gifts']	5.99	5.99	['zombie poop pressed dextrose candy coloring']	['zombiepooppresseddextrosecandycoloring']
528	528	649	['Food Snacks', 'Household & Grocery', 'Baking Needs', 'Household Grocery', 'Food & Snacks', 'Household and Grocery', 'Food and Snacks']	8.29	7.99	['refined coconut oil.xa', 'refined coconut oil.']	['refinedcoconutoilxa', 'refinedcoconutoil']
529	529	1526	['Grocery & Gourmet Food', 'Food & Beverage Gifts', 'Herb', ' Spice & Seasoning Gifts']	9.95	9.95	['hudson valley salt', 'brown sugar', 'dried onion garlic', 'spices', 'allspice', 'smoked paprika', 'crystalized molasses', 'ginger', 'chives', 'chili pepper', 'black pepper', 'nutmeg', 'cinnamon', 'white pepper', 'citric acid']	['hudsonvalleysalt', 'brownsugar', 'driedoniongarlic', 'spices', 'allspice', 'smokedpaprika', 'crystalizedmolasses', 'ginger', 'chives', 'chilipepper', 'blackpepper', 'nutmeg', 'cinnamon', 'whitepepper', 'citricacid']
530	530	4453	['Cooking & Baking', 'Grocery & Gourmet Food', 'Gelatin', 'Pantry Staples', 'Pudding & Gelatin']	9.86	9.53	['gelatin', 'adipic acid', 'disodium phosphate', 'maltodextrin', 'fumaric acid', 'aspartame', 'contains less than of flavor', 'acesulfame potassium', 'salt', 'red .']	['gelatin', 'adipicacid', 'disodiumphosphate', 'maltodextrin', 'fumaricacid', 'aspartame', 'containslessthanofflavor', 'acesulfamepotassium', 'salt', 'red']
531	531	2952	['Grocery & Gourmet Food', 'Ice Cream Cones & Toppings', 'Snack Foods', 'Desserts & Toppings', 'Frozen']	80.56	79.08	['enriched bleached flour wheat flour', 'niacin', 'reduced iron', 'vitamin b thiamin mononitrate', 'vitamin b riboflavin', 'folic acid', 'sugar', 'high oleic soybean oil', 'oat fiber', 'contains or less of soy lecithin', 'salt.']	['enrichedbleachedflourwheatflour', 'niacin', 'reducediron', 'vitaminbthiaminmononitrate', 'vitaminbriboflavin', 'folicacid', 'sugar', 'higholeicsoybeanoil', 'oatfiber', 'containsorlessofsoylecithin', 'salt']
532	532	4290	['Packaged & Sliced Deli Meats', 'Grocery & Gourmet Food', 'Deli & Prepared Foods', 'Salami', 'Deli Meats & Cheeses', 'Deli-Sliced Meats', 'Deli']	69.99	69.99	['cured with water', 'salt', 'dextrose', 'sodium phosphate', 'garlic', 'sodium erythorbate', 'spyces', 'sodium nitrite.']	['curedwithwater', 'salt', 'dextrose', 'sodiumphosphate', 'garlic', 'sodiumerythorbate', 'spyces', 'sodiumnitrite']
534	534	423	['Grocery & Gourmet Food', 'Hard Candy', 'Candy & Chocolate', 'Hard Candy & Lollipops']	21.49	20.98	['sugar', 'corn syrup', 'honey.']	['sugar', 'cornsyrup', 'honey']
535	535	478	['Grocery', 'Coffee Deals', 'Grocery & Gourmet Food', 'Food & Beverage Ways To Shop', 'Ground Coffee', 'Food & Beverage', 'Coffee', ' Tea & Cocoa', 'Beverages', 'Coffee', 'Food']	6.99	4.82	['arabica coffee.', 'arabica coffee.', 'arabica coffee', 'arabica coffee.']	['arabicacoffee', 'arabicacoffee', 'arabicacoffee', 'arabicacoffee']
536	536	2932	['Iced Tea', 'Tea', 'Grocery & Gourmet Food', 'Coffee', ' Tea & Cocoa', 'Beverages']	12.99	12.99	['instant tea', 'citric acid', 'maltodextrin', 'flavors', 'sucralose', 'acesulfame potassium']	['instanttea', 'citricacid', 'maltodextrin', 'flavors', 'sucralose', 'acesulfamepotassium']
537	537	2464	['Breakfast Foods', 'Grocery & Gourmet Food', 'Cereals', 'Oatmeal']	9.49	9.49	['oats spices blend']	['oatsspicesblend']
538	538	3621	['Grocery & Gourmet Food', 'Energy Drinks', 'Beverages', 'Bottled Beverages', ' Water & Drink Mixes']	28.32	28.32	['carbonated water', 'citric acid', 'taurine', 'sodium citrate', 'maltodextrin', 'and flavors', 'guarana seed extract', 'ascorbic acid', 'caramel', 'caffeine', 'potassium sorbate', 'sodium benzoate', 'acesulfame potassium', 'sucralose', 'lcarnitine', 'inositol', 'milk thistle extract', 'ginkgo biloba leaf extract', 'niacinamide', 'calcium pantothenate', 'eleutherococcus senticosus', 'riboflavin',…	['carbonatedwater', 'citricacid', 'taurine', 'sodiumcitrate', 'maltodextrin', 'andflavors', 'guaranaseedextract', 'ascorbicacid', 'caramel', 'caffeine', 'potassiumsorbate', 'sodiumbenzoate', 'acesulfamepotassium', 'sucralose', 'lcarnitine', 'inositol', 'milkthistleextract', 'ginkgobilobaleafextract', 'niacinamide', 'calciumpantothenate', 'eleutherococcussenticosus', 'riboflavin', 'pyridoxinehydro…
539	539	2066	['Grocery & Gourmet Food', 'Cookies', 'Ginger Snaps', 'Breads & Bakery']	9.48	7.48	['gluten free flour brown rice', 'sweet rice', 'tapioca', 'butter', 'cane sugar', 'unsulphured molasses', 'eggs', 'corn starch', 'potato starch', 'ginger', 'xanthan gum', 'salt', 'baking soda.']	['glutenfreeflourbrownrice', 'sweetrice', 'tapioca', 'butter', 'canesugar', 'unsulphuredmolasses', 'eggs', 'cornstarch', 'potatostarch', 'ginger', 'xanthangum', 'salt', 'bakingsoda']
540	540	1487	['Grocery & Gourmet Food', 'Meat & Seafood', 'Seafood', 'Caviars & Roes']	99.0	99.0	['fish roe', 'salt']	['fishroe', 'salt']
541	541	3726	['Grocery & Gourmet Food', 'Sandwich Breads', 'Breads & Bakery', 'Breads']	11.69	11.69	['milk', 'rye flour', 'wheat flour', 'sourdough . rye flour', 'water', 'wholewheat flour', 'honey', 'salt', 'yeast']	['milk', 'ryeflour', 'wheatflour', 'sourdoughryeflour', 'water', 'wholewheatflour', 'honey', 'salt', 'yeast']
542	542	3095	['Cooking & Baking', 'Grocery & Gourmet Food', 'Cooking Oils', ' Vinegars & Sprays', 'Oils', 'Pantry Staples', 'Coconut']	26.7	15.28	['', 'refined', 'expellerrpseed coconut oil']	['', 'refined', 'expellerrpseedcoconutoil']
543	543	1004	['Sausage & Bacon', 'Grocery & Gourmet Food', 'Meats', 'Frozen']	49.99	49.99	['pork', 'water', 'rice', 'onions', 'pork liver', 'green onion', 'bell peppers', 'salad oil salt', 'spices', 'seasoning sauce water', 'carmel', 'white vinegar', 'citric acid', 'garlic flavoring', 'salt', 'onions', 'molasses', 'mustard', 'cumin', 'cinnamon', 'celery', 'spices', 'less than sodium benzoate. made with hog casing.']	['pork', 'water', 'rice', 'onions', 'porkliver', 'greenonion', 'bellpeppers', 'saladoilsalt', 'spices', 'seasoningsaucewater', 'carmel', 'whitevinegar', 'citricacid', 'garlicflavoring', 'salt', 'onions', 'molasses', 'mustard', 'cumin', 'cinnamon', 'celery', 'spices', 'lessthansodiumbenzoatemadewithhogcasing']
545	545	3731	['Granola', 'Grocery & Gourmet Food', 'Snack Foods', 'Bars']	25.6	25.6	['whole grain rolled oats', 'sugar', 'canola oil', 'crisp rice with soy protein rice flour', 'soy protein concentrate', 'sugar', 'malt', 'salt', 'high fructose corn syrup', 'brown sugar syrup', 'salt', 'cinnamon', 'soy lecithin', 'baking soda', 'peanut flour', 'almond flour', 'hazelnut flour', 'walnut flour', 'pecan flour.']	['wholegrainrolledoats', 'sugar', 'canolaoil', 'crispricewithsoyproteinriceflour', 'soyproteinconcentrate', 'sugar', 'malt', 'salt', 'highfructosecornsyrup', 'brownsugarsyrup', 'salt', 'cinnamon', 'soylecithin', 'bakingsoda', 'peanutflour', 'almondflour', 'hazelnutflour', 'walnutflour', 'pecanflour']
546	546	2706	['Cooking & Baking', 'Grocery & Gourmet Food', 'Extracts & Flavoring', 'Pantry Staples']	6.99	6.49	['propylene glycol', 'andor flavorings']	['propyleneglycol', 'andorflavorings']
547	547	2278	['Grocery & Gourmet Food', 'Energy Drinks', 'Beverages', 'Bottled Beverages', ' Water & Drink Mixes']	15.92	15.52	['water', 'vegetable juice water and concentrated juices of sweet potatoes', 'purple carrots', 'carrots', 'fruit juice water and concentrated juices of apples', 'cherries', 'malic acid', 'flavoring', 'green tea extract', 'vitamin c', 'sucralose', 'niacinamide', 'pyridoxine hydrochloride', 'thiamine mononitrate', 'riboflavin', 'cyanocobalamin .']	['water', 'vegetablejuicewaterandconcentratedjuicesofsweetpotatoes', 'purplecarrots', 'carrots', 'fruitjuicewaterandconcentratedjuicesofapples', 'cherries', 'malicacid', 'flavoring', 'greenteaextract', 'vitaminc', 'sucralose', 'niacinamide', 'pyridoxinehydrochloride', 'thiaminemononitrate', 'riboflavin', 'cyanocobalamin']
548	548	3834	['Grocery & Gourmet Food', 'Dairy', ' Cheese & Eggs', 'Parmesan', 'Cheese']	18.84	18.84	['parmesan cheese pasteurized partskim milk', 'salt', 'less than of enzymes', 'cheese culture', 'cellulose powder to prevent caking', 'potassium sorbate to protect flavor. aged months.']	['parmesancheesepasteurizedpartskimmilk', 'salt', 'lessthanofenzymes', 'cheeseculture', 'cellulosepowdertopreventcaking', 'potassiumsorbatetoprotectflavoragedmonths']
550	550	128	['Snacks', ' Cookies Chips', 'Grocery & Gourmet Food', 'Cakes', 'Pudding & Gelatin', 'Breads & Bakery', 'Pudding Gelatin', 'Snacks', ' Cookies & Chips', 'Food']	18.0	4.96	['water', 'sodium bicarbonate', 'vanilla extract', 'vanilla', 'whole liquid egg', 'butter', 'butter', 'brown sugar', 'dark chocolate', 'unbleached flour', 'fresh eggs', 'water', 'vanilla extract', 'bicarbonate soda', 'salt.', 'cocoa butter', 'dark chocolate cocoa mass', 'unbleached flour', 'salt', 'sponge butter', 'dark chocolate', 'sauce brown sugar', 'emulsifier soya lecithin', 'cinnamon', 'van…	['water', 'sodiumbicarbonate', 'vanillaextract', 'vanilla', 'wholeliquidegg', 'butter', 'butter', 'brownsugar', 'darkchocolate', 'unbleachedflour', 'fresheggs', 'water', 'vanillaextract', 'bicarbonatesoda', 'salt', 'cocoabutter', 'darkchocolatecocoamass', 'unbleachedflour', 'salt', 'spongebutter', 'darkchocolate', 'saucebrownsugar', 'emulsifiersoyalecithin', 'cinnamon', 'vanillaflavoring', 'sugar…
551	551	1554	['Soup', 'Food Snacks', 'Household & Grocery', 'Household Grocery', 'Food & Snacks', 'Household and Grocery', 'Food and Snacks']	3.49	3.49	['sodium phosphate', 'beta carotene .', 'contains less than of water', 'egg white', 'yeast extract', 'parsley', 'flavor', 'salt', 'carrot puree', 'chives', 'chicken broth', 'celery', 'garlic powder', 'cooked white chicken meat', 'contains less than of water', 'sugar', 'chicken fat', 'spice', 'soy protein isolate', 'potassium chloride', 'semolina wheat', 'chicken broth', 'carrots', 'cooked white c…	['sodiumphosphate', 'betacarotene', 'containslessthanofwater', 'eggwhite', 'yeastextract', 'parsley', 'flavor', 'salt', 'carrotpuree', 'chives', 'chickenbroth', 'celery', 'garlicpowder', 'cookedwhitechickenmeat', 'containslessthanofwater', 'sugar', 'chickenfat', 'spice', 'soyproteinisolate', 'potassiumchloride', 'semolinawheat', 'chickenbroth', 'carrots', 'cookedwhitechickenmeat', 'eggnoodlewheat…
552	552	2801	['Grocery', 'Grocery & Gourmet Food', 'Roasted Coffee Beans', 'Coffee', ' Tea & Cocoa', 'Beverages', 'Coffee']	79.99	79.99	['usda certified coffee beans']	['usdacertifiedcoffeebeans']
553	553	1556	['Nut & Seed Butters', 'Jams', ' Jellies & Sweet Spreads', 'Grocery & Gourmet Food', 'Peanut Butter', 'Pantry Staples']	14.97	14.75	['cinnamon raisin swirl peanuts', 'cane sugar', 'raisins', 'cinnamon', 'palm oil', 'salt. bees knees peanuts', 'cane sugar', 'honey', 'palm oil', 'flavor', 'salt. mighty maple peanuts', 'cane sugar', 'maple syrup', 'palm oil', 'flavor', 'salt']	['cinnamonraisinswirlpeanuts', 'canesugar', 'raisins', 'cinnamon', 'palm oil', 'saltbeeskneespeanuts', 'canesugar', 'honey', 'palm oil', 'flavor', 'saltmightymaplepeanuts', 'canesugar', 'maplesyrup', 'palm oil', 'flavor', 'salt']
554	554	1712	['Grocery', 'Cooking & Baking', 'Grocery & Gourmet Food', 'Pantry Staples', 'Nuts & Seeds', 'Sesame Seeds']	8.99	8.23	['premium quality black sesame ounce']	['premiumqualityblacksesameounce']
555	555	1087	['Cooking & Baking', 'Grocery & Gourmet Food', 'Pantry Staples', 'Nuts & Seeds', 'Hemp Seeds']	6.99	6.99	['dry roasted whole hemp seeds. product of canada', 'roasted produced at gerbs.']	['dryroastedwholehempseedsproductofcanada', 'roastedproducedatgerbs']
556	556	2761	['Grocery', 'Whats New', 'Candy & Gum', 'Hard Candy & Lollipops', 'Grocery & Gourmet Food', 'Hard Candy', 'Candy Canes', 'Candies & Gummies', 'Candy', 'Candy & Chocolate', 'Desserts & Toppings', 'Thrive', 'Food', 'Other']	6.0	3.29	['peppermint', 'cane sugar', 'brown rice syrup', 'added', 'added', 'brown rice syrup', 'cane sugar', 'cane sugar', 'brown rice syrup', 'peppermint', 'added fruit', 'peppermint']	['peppermint', 'canesugar', 'brownricesyrup', 'added', 'added', 'brownricesyrup', 'canesugar', 'canesugar', 'brownricesyrup', 'peppermint', 'addedfruit', 'peppermint']
557	557	4505	['Food Snacks', 'Household & Grocery', 'Household Grocery', 'Food & Snacks', 'Salted Snacks']	10.29	4.99	['cashews', 'sea salt.', 'peanut andor soybean oil']	['cashews', 'seasalt', 'peanutandorsoybeanoil']
558	558	3386	['Grocery', 'Grocery & Gourmet Food', 'Fresh Fish', 'Meat & Seafood', 'Seafood', 'Fresh Seafood']	52.68	26.77	['wood smoked herring fillets', 'salt. this product is made in a facility that uses milk', 'wheat', 'fish and shellfish.']	['woodsmokedherringfillets', 'saltthisproductismadeinafacilitythatusesmilk', 'wheat', 'fishandshellfish']
559	559	761	['Grocery & Gourmet Food', 'Herbs', ' Spices & Seasonings', 'Pantry Staples', 'Gourmet Rubs', 'grocery', 'Mixed Spices & Seasonings']	12.99	12.95	['turbinado sugar', 'salt', 'dehydrated onion and garlic', 'evaporated cane juice', 'paprika', 'spices including chili pepper', 'mustard flour', 'monosodium glutamate', 'sodium dictate', 'celery', 'caramel', 'flavor', 'extractives of paprika and or less of tricalcium phosphate to prevent caking.']	['turbinadosugar', 'salt', 'dehydratedonionandgarlic', 'evaporatedcanejuice', 'paprika', 'spicesincludingchilipepper', 'mustardflour', 'monosodiumglutamate', 'sodiumdictate', 'celery', 'caramel', 'flavor', 'extractivesofpaprikaandorlessoftricalciumphosphatetopreventcaking']
560	560	859	['Potato', 'Chips & Crisps', 'Grocery & Gourmet Food', 'Snack Foods']	11.18	11.18	['perfectly salted dried potato', 'yellow corn', 'sunflower andor safflower oil', 'rice flour', 'potato starch', 'and salt. tangy bbq dried potato', 'yellow corn', 'sunflower andor safflower oil', 'seasoning cane sugar', 'tapioca maltodextrin', 'salt', 'brown sugar', 'tomato powder', 'garlic powder', 'onion powder', 'torula yeast', 'yeast extract', 'spices', 'hickory smoke', 'citric acid', 'flavo…	['perfectlysalteddriedpotato', 'yellowcorn', 'sunflowerandorsaffloweroil', 'riceflour', 'potatostarch', 'andsalttangybbqdriedpotato', 'yellowcorn', 'sunflowerandorsaffloweroil', 'seasoningcanesugar', 'tapiocamaltodextrin', 'salt', 'brownsugar', 'tomatopowder', 'garlicpowder', 'onionpowder', 'torulayeast', 'yeastextract', 'spices', 'hickorysmoke', 'citricacid', 'flavors', 'paprikaextract', 'paprik…
561	561	2208	['Baby Products', 'Baby Food', 'Baby Food Stage 2', 'Grocery', 'Grocery & Gourmet Food', 'Baby Foods', 'Snack Foods', 'Baby', 'Baby Food Stages', 'Second Foods', 'Feeding']	31.81	7.95	['niacinamide', 'wheat starch', 'vitamin e', 'dried apple puree', 'cane sugar', 'less than of strawberry apple', 'sunflower lecithin. vitamins minerals iron', 'rice flour', 'whole grain oat flour', 'wheat starch', 'wheat flour', 'sugar', 'strawberry powder', 'tri and dicalcium phosphate', 'apple powder', 'strawberry puree', 'apple puree', 'mixed tocopherols', 'apple juice concentrate. flavor', 'z…	['niacinamide', 'wheatstarch', 'vitamine', 'driedapplepuree', 'canesugar', 'lessthanofstrawberryapple', 'sunflowerlecithinvitaminsmineralsiron', 'riceflour', 'wholegrainoatflour', 'wheatstarch', 'wheatflour', 'sugar', 'strawberrypowder', 'trianddicalciumphosphate', 'applepowder', 'strawberrypuree', 'applepuree', 'mixedtocopherols', 'applejuiceconcentrateflavor', 'zincsulfate', 'alphatocopherylace…
562	562	3602	['Cooking & Baking', 'Grocery & Gourmet Food', 'Almond', 'Cooking Oils', ' Vinegars & Sprays', 'Oils', 'Pantry Staples']	9.98	9.98	['pure almond oil.']	['purealmondoil']
564	564	1456	['Fudge', 'Grocery & Gourmet Food', 'Candy & Chocolate', 'Chocolate & Fudge']	14.69	14.69	['chicory root extract', 'erythritol', 'wheat flour bleached', 'dutch cocoa', 'vegetable glycerin', 'canola oil', 'sugarcane fiber', 'sugar', 'palm kernel and palm oil', 'polydextrose', 'sorbitol', 'calcium caseinate. contains or less of whey protein concentrate', 'cocoa', 'leavening baking soda', 'sodium aluminum phosphate', 'egg white', 'flavor', 'salt', 'soy lecithin', 'milk powder', 'stevia l…	['chicoryrootextract', 'erythritol', 'wheatflourbleached', 'dutchcocoa', 'vegetableglycerin', 'canolaoil', 'sugarcanefiber', 'sugar', 'palm oil', 'polydextrose', 'sorbitol', 'calciumcaseinatecontainsorlessofwheyproteinconcentrate', 'cocoa', 'leaveningbakingsoda', 'sodiumaluminumphosphate', 'eggwhite', 'flavor', 'salt', 'soylecithin', 'milkpowder', 'stevialeafextract']
565	565	3993	['Macadamia Nuts', 'Cooking & Baking', 'Grocery & Gourmet Food', 'Pantry Staples', 'Nuts & Seeds']	44.99	44.99	['macadamia nuts halves and pieces']	['macadamianutshalvesandpieces']
566	566	342	['#32 in', 'Cooking & Baking', '#6', '591 in', '#531 in', '#6', '591 in', 'Extracts Colorings', 'Grocery & Gourmet Food', 'Extracts & Flavoring', 'Baking Ingredients', 'Extracts & Colorings', 'Pantry Staples', '#531 in', '#32 in', 'Baking', 'Food']	6.44	5.48	['vanilla bean extractives in water', 'and alcohol', 'and alcohol.', 'vanilla bean extractives in waterand alcohol.', 'vanilla bean extractives in water', 'alcohol']	['vanillabeanextractivesinwater', 'andalcohol', 'andalcohol', 'vanillabeanextractivesinwaterandalcohol', 'vanillabeanextractivesinwater', 'alcohol']
567	567	1822	['Cooking & Baking', 'Grocery & Gourmet Food', 'Extracts & Flavoring', 'Pantry Staples']	9.62	9.62	['water', 'alcohol', 'cherry juice concentrate', 'glycerin', 'and flavors']	['water', 'alcohol', 'cherryjuiceconcentrate', 'glycerin', 'andflavors']
568	568	3205	['Breakfast Foods', 'Grocery & Gourmet Food', 'Breakfast & Cereal Bars', 'Cereal']	71.57	71.56	['protein crisps soy crisps soy protein isolate', 'rice starch', 'whey crisp whey protein isolate', 'whey protein concentrate', 'tapioca starch', 'sugar', 'canola oil', 'whole grain wheat flour', 'hydrolyzed wheat gluten', 'invert sugar', 'water', 'soy protein isolate', 'glycerin', 'whole grain blend cracked buckwheat', 'rolled oats', 'rye flakes', 'defatted wheat germ', 'polydextrose', 'dried bl…	['proteincrispssoycrispssoyproteinisolate', 'ricestarch', 'wheycrispwheyproteinisolate', 'wheyproteinconcentrate', 'tapiocastarch', 'sugar', 'canolaoil', 'wholegrainwheatflour', 'hydrolyzedwheatgluten', 'invertsugar', 'water', 'soyproteinisolate', 'glycerin', 'wholegrainblendcrackedbuckwheat', 'rolledoats', 'ryeflakes', 'defattedwheatgerm', 'polydextrose', 'driedblueberries', 'choppedalmonds', 'd…
569	569	1649	['Grocery & Gourmet Food', 'Lentils', 'Pantry Staples', 'Dried Beans', ' Lentils & Peas']	42.94	3.44	['sprouted green lentils', 'sprouted brown lentils', 'sprouted black lentils.']	['sproutedgreenlentils', 'sproutedbrownlentils', 'sproutedblacklentils']
570	570	3370	['Grocery & Gourmet Food', 'Candy & Chocolate', 'Suckers & Lollipops', 'Hard Candy & Lollipops']	19.97	19.97	['pure cane sugar', 'less than of the following and flavors', 'f. d. c. red', 'blue', 'red', 'yellow', 'yellow caramel', 'titanium dioxide']	['purecanesugar', 'lessthanofthefollowingandflavors', 'fdcred', 'blue', 'red', 'yellow', 'yellowcaramel', 'titaniumdioxide']
571	571	947	['Jelly Beans & Gummy Candy', 'Grocery & Gourmet Food', 'Candy & Chocolate', 'Gummy Candy']	40.18	40.18	['corn syrup', 'sugar', 'water', 'gelatin', 'citric acid', 'and flavors', 'pectin', 'vegetable oil coconut', 'canola and carnauba leaf wax', 'fdc yellow', 'fdc red', 'fdc yellow', 'fdc blue .']	['cornsyrup', 'sugar', 'water', 'gelatin', 'citricacid', 'andflavors', 'pectin', 'vegetableoilcoconut', 'canolaandcarnaubaleafwax', 'fdcyellow', 'fdcred', 'fdcyellow', 'fdcblue']
572	572	1673	['Tea', 'Grocery & Gourmet Food', 'Coffee', ' Tea & Cocoa', 'Black', 'Beverages']	7.99	7.49	['hand picked full leaf chinese black tea is lightly scented with black currant flavors.caffeine content milligrams.']	['handpickedfullleafchineseblackteaislightlyscentedwithblackcurrantflavorscaffeinecontentmilligrams']
574	574	3752	['Jelly Beans', 'Jelly Beans & Gummy Candy', 'Grocery & Gourmet Food', 'Candy & Chocolate']	26.35	26.0	['cane sugar', 'tapioca syrup', 'orange juice from orange puree', 'contains or less of the following thiamine hydrochloride', 'riboflavin', 'niacinamide', 'ascorbic acid', 'citric acid', 'citrus pectin', 'potassium citrate', 'sodium citrate', 'sodium lactate', 'vegetable juice', 'beeswax', 'carnauba wax', 'confectioners glaze', 'saltcane sugar', 'tapioca syrup', 'orange juice from orange puree', …	['canesugar', 'tapiocasyrup', 'orangejuicefromorangepuree', 'containsorlessofthefollowingthiaminehydrochloride', 'riboflavin', 'niacinamide', 'ascorbicacid', 'citricacid', 'citruspectin', 'potassiumcitrate', 'sodiumcitrate', 'sodiumlactate', 'vegetablejuice', 'beeswax', 'carnaubawax', 'confectionersglaze', 'saltcanesugar', 'tapiocasyrup', 'orangejuicefromorangepuree', 'containsorlessofthefollowin…
575	575	3915	['Energy Bars Snack Bars', 'Energy & Nutritional Bars', 'Sports Nutrition', 'Health & Household', 'Cereals & Granolas', 'Protein Bars', 'Snacks', ' Cookies Chips', 'Grocery & Gourmet Food', 'Granola Bars', 'Organic Foods', 'Snack Bars', 'Nutrition Bars', 'Thrive', 'Clif Bars', 'Food', 'Bars']	23.58	12.5	['vegetable glycerin', 'rice flour', 'tapioca syrup', 'coconut', 'sunflower lecithin', 'whey protein isolate', 'brown rice protein', 'rice stach', 'virgin coconut oil', 'cocoa', 'high oleic sunflower oil', 'almonds', 'rolled oats', 'rice flour', 'palm kernel oil', 'nonfat dry milk', 'chicory fiber syrup', 'dried cane syrup', 'whey protein concentrate', 'almond butter', 'flavors', 'mixed tocophero…	['vegetableglycerin', 'riceflour', 'tapiocasyrup', 'coconut', 'sunflowerlecithin', 'wheyproteinisolate', 'brownriceprotein', 'ricestach', 'virgincoconutoil', 'cocoa', 'higholeicsunfloweroil', 'almonds', 'rolledoats', 'riceflour', 'palm oil', 'nonfatdrymilk', 'chicoryfibersyrup', 'driedcanesyrup', 'wheyproteinconcentrate', 'almondbutter', 'flavors', 'mixedtocopherols', 'seasalt', 'peaprotein']
576	576	3195	['Soups', ' Stocks & Broths', 'Grocery & Gourmet Food', 'Pantry Staples', 'Vegetable Soups']	27.78	27.78	['filtered water', 'lentils', 'carrots', 'tomato paste', 'onions', 'rice starch', 'cane juice', 'expeller pressed canola oil', 'onion powder', 'garlic powder', 'spices', 'vitamin a palmitate.']	['filteredwater', 'lentils', 'carrots', 'tomatopaste', 'onions', 'ricestarch', 'canejuice', 'expellerpressedcanolaoil', 'onionpowder', 'garlicpowder', 'spices', 'vitaminapalmitate']
577	577	4243	['Dried Fruits', 'Grocery & Gourmet Food', 'Dried Fruits & Vegetables', 'Produce', 'Dried Peaches']	12.09	12.04	['peaches']	['peaches']
578	578	3370	['Grocery & Gourmet Food', 'Candy & Chocolate', 'Suckers & Lollipops', 'Hard Candy & Lollipops']	29.97	29.97	['pure cane sugar', 'less than of the following and flavors', 'f. d. c. red', 'blue', 'red', 'yellow', 'yellow caramel', 'titanium dioxide']	['purecanesugar', 'lessthanofthefollowingandflavors', 'fdcred', 'blue', 'red', 'yellow', 'yellowcaramel', 'titaniumdioxide']
579	579	150	['Cookies', ' Chips & Snacks', 'Home & Garden', 'Grocery', 'Other Snack Foods', 'Food & Beverages', 'Breads & Bakery', 'Crackers', 'Oatmeal', 'Snacks', ' Cookies Chips', 'Grocery & Gourmet Food', 'Cookies', 'Food & Beverage', 'Snack Foods', 'Oatmeal Cookies', 'Snacks', ' Cookies & Chips', 'Chips', ' Snacks & Cookies', 'Food']	27.0	2.38	['sorbitol', 'sunflower', 'and milk. excess consumption may cause a laxative effect in sensitive.', 'and flavor', 'riboflavin', 'folic acid', 'vegetable oil', 'enriched wheat flour flour', 'niacin', 'reduced iron', 'thiamin mononitrate', 'riboflavin', 'folic acid', 'eggs', 'canola', 'contains wheat', 'folic acid', 'maltitol syrup', 'vegetable oil canola', 'maltitol', 'sodium bicarbonate. contains…	['sorbitol', 'sunflower', 'andmilkexcessconsumptionmaycausealaxativeeffectinsensitive', 'andflavor', 'riboflavin', 'folicacid', 'vegetableoil', 'enrichedwheatflourflour', 'niacin', 'reducediron', 'thiaminmononitrate', 'riboflavin', 'folicacid', 'eggs', 'canola', 'containswheat', 'folicacid', 'maltitolsyrup', 'vegetableoilcanola', 'maltitol', 'sodiumbicarbonatecontainswheatandeggsmadeinafacilityth…
580	580	1442	['Jelly Beans & Gummy Candy', 'Grocery & Gourmet Food', 'Candy & Chocolate', 'Licorice']	13.69	12.47	['glucosefructose syrup', 'wheat flour', 'sugar', 'dextrose', 'palm oil', 'citric acid', 'flavor', 'color', 'antioxidants ascorbic acid', 'tocopherols', 'glazing agent .']	['glucosefructosesyrup', 'wheatflour', 'sugar', 'dextrose', 'palm oil', 'citricacid', 'flavor', 'color', 'antioxidantsascorbicacid', 'tocopherols', 'glazingagent']
581	581	3345	['Grocery & Gourmet Food', 'Cookies', 'Cookie Assortments', 'Breads & Bakery']	30.0	30.0	['almond flour', 'monk fruit sweetener erythritol', 'monk fruit extract', 'grassfed unsalted butter', 'whole eggs', 'prebiotic fiber', 'heavy cream powder', 'contains less than of rosemary extract', 'sprinkles arabic gum', 'spirulina extract', 'red cabbage extract', 'turmeric extract', 'radish extract', 'baking soda', 'xanthan gum', 'flavoring', 'salt.']	['almondflour', 'monkfruitsweetenererythritol', 'monkfruitextract', 'grassfedunsaltedbutter', 'wholeeggs', 'prebioticfiber', 'heavycreampowder', 'containslessthanofrosemaryextract', 'sprinklesarabicgum', 'spirulinaextract', 'redcabbageextract', 'turmericextract', 'radishextract', 'bakingsoda', 'xanthangum', 'flavoring', 'salt']
583	583	2291	['Cooking & Baking', 'Grocery & Gourmet Food', 'Pantry Staples', 'Flours & Meals', 'Barley Flour']	87.86	62.47	['hard red spring wheat']	['hardredspringwheat']
584	584	2736	['Household & Grocery', 'Cereal and Breakfast', 'Food & Snacks', 'Cereal & Breakfast', 'Household and Grocery', 'Food and Snacks']	5.29	1.88	['high fructose corn syrup', 'vitamin a palmitate', 'folic acid', 'niacinamide', 'bht has been added to the packaging.', 'milled corn', 'thiamin hydrochloride', 'salt. vitamins and iron iron', 'sodium ascorbate and ascorbic acid', 'milled corn', 'sugar', 'malt flavoring', 'high fructose corn syrup', 'salt. vitamins and iron iron', 'niacinamide', 'sodium ascorbate and ascorbic acid', 'pyridoxine h…	['highfructosecornsyrup', 'vitaminapalmitate', 'folicacid', 'niacinamide', 'bhthasbeenaddedtothepackaging', 'milledcorn', 'thiaminhydrochloride', 'saltvitaminsandironiron', 'sodiumascorbateandascorbicacid', 'milledcorn', 'sugar', 'maltflavoring', 'highfructosecornsyrup', 'saltvitaminsandironiron', 'niacinamide', 'sodiumascorbateandascorbicacid', 'pyridoxinehydrochloride', 'riboflavin', 'thiaminhy…
585	585	3397	['Cooking & Baking', 'Cashews', 'Baking Nuts', ' Coconuts & Dried Fruits', 'Chips', 'Baking Supplies', 'Nuts', ' Trail Mix Seeds', 'Food & Grocery', 'Snacks', ' Cookies Chips', 'Grocery & Gourmet Food', 'Cashew Nuts', 'Pantry Staples', 'Nuts & Seeds', 'Home', 'Food']	39.49	1.52	['cashews', 'sugar', 'peanut andor cottonseed oil', 'honey', 'corn syrup', 'sea salt', 'xanthan gum.', 'cashews', 'sugar', 'honey', 'corn syrup', 'sea salt', 'peanut andor cottonseed oil', 'xanthan gum.']	['cashews', 'sugar', 'peanutandorcottonseedoil', 'honey', 'cornsyrup', 'seasalt', 'xanthangum', 'cashews', 'sugar', 'honey', 'cornsyrup', 'seasalt', 'peanutandorcottonseedoil', 'xanthangum']
586	586	4017	['Cereals', 'Clone of Baking Mixes', 'Baking Mixes', 'Oatmeal & Hot Cereal', 'Food & Grocery', 'Oatmeal', 'All Baking Mixes', 'Breakfast Foods', 'Grocery & Gourmet Food', 'Industrial & Scientific', 'Organic Foods', 'Breakfast & Cereal', 'Cold Cereal', 'Baking', 'Food']	95.48	49.45	['purified water']	['purifiedwater']
587	587	284	['Cooking & Baking', 'Cashews', 'Grocery & Gourmet Food', 'Pantry Staples', 'Nuts & Seeds']	21.5	21.5	['cashews']	['cashews']
588	588	3983	['Chewing & Bubble Gum', 'Grocery & Gourmet Food', 'Candy & Chocolate']	9.98	9.98	['made of sorbitol', 'maltitol', 'gum base', 'glycerol', 'and flavors', 'gum arabic less than of soy lecithin', 'aspartame', '', 'acesulfame k', 'carnauba wax', 'bht .']	['madeofsorbitol', 'maltitol', 'gumbase', 'glycerol', 'andflavors', 'gumarabiclessthanofsoylecithin', 'aspartame', '', 'acesulfamek', 'carnaubawax', 'bht']
590	590	1245	['Household & Grocery', 'Household Grocery', 'Gum Mints', 'Candy', 'Gum & Mints']	1.79	0.99	['bht .', 'blue', 'gum peppermint cobalt sugarfree gum', 'titanium dioxide', 'colors yellow lake', 'and flavors', 'less than of hydrogenated starch hydrolysate', 'confectioners glaze.', 'sodium citrate', 'aspartame', 'gum wintermint ascent sugarfree gum', 'colors red', 'corn syrup', 'mannitol', 'gum peppermint cobalt sugarfree gum', 'single pack sorbitol', 'gum base', 'glycerol', 'mannitol', 'and…	['bht', 'blue', 'gumpeppermintcobaltsugarfreegum', 'titaniumdioxide', 'colorsyellowlake', 'andflavors', 'lessthanofhydrogenatedstarchhydrolysate', 'confectionersglaze', 'sodiumcitrate', 'aspartame', 'gumwintermintascentsugarfreegum', 'colorsred', 'cornsyrup', 'mannitol', 'gumpeppermintcobaltsugarfreegum', 'singlepacksorbitol', 'gumbase', 'glycerol', 'mannitol', 'andflavors', 'lessthanofhydrogenat…
591	591	1851	['Household & Grocery', 'Food & Snacks', 'Canned & Prepared']	3.99	3.99	['sodium phosphate', 'enzymes', 'sodium alginate', 'salt seasoning salt', 'folic acid cheese sauce cheddar cheese milk', 'whey', 'enriched macaroni product wheat flour', 'spice contains mustard', 'garlic powder onion powder', 'salt', 'ferrous sulfate iron', 'breadcrumb wheat flour', 'acetylated monoglycerides', 'annatto extract modified cornstarch', 'skim milk', 'black pepper', 'sugar', 'thiamin …	['sodiumphosphate', 'enzymes', 'sodiumalginate', 'saltseasoningsalt', 'folicacidcheesesaucecheddarcheesemilk', 'whey', 'enrichedmacaroniproductwheatflour', 'spicecontainsmustard', 'garlicpowderonionpowder', 'salt', 'ferroussulfateiron', 'breadcrumbwheatflour', 'acetylatedmonoglycerides', 'annattoextractmodifiedcornstarch', 'skimmilk', 'blackpepper', 'sugar', 'thiaminmononitratevitaminb', 'glycero…
592	592	3532	['Grocery & Gourmet Food', 'Meat', ' Poultry & Seafood', 'Pantry Staples', 'Chicken', 'Canned', ' Jarred & Packaged Foods']	25.27	25.19	['chunk white chicken', 'water', 'contains or less of salt', 'modified food starch', 'sodium phosphates', 'chicken broth', 'flavorings.']	['chunkwhitechicken', 'water', 'containsorlessofsalt', 'modifiedfoodstarch', 'sodiumphosphates', 'chickenbroth', 'flavorings']
593	593	4129	['Potato', 'Chips & Crisps', 'Grocery & Gourmet Food', 'Snack Foods']	57.24	47.88	['potatoes', 'sunflower oil', 'sea salt']	['potatoes', 'sunfloweroil', 'seasalt']
594	594	14	['Breakfast Foods', 'Grocery & Gourmet Food', 'Cereals', 'Oatmeal']	26.0	25.55	['strawberries cream whole grain rolled oats', 'sugar', 'flavored and colored fruit pieces dehydrated apples treated with sodium sulfite to promote retention', 'strawberry', 'citric acid', 'red', 'maltodextrin', 'partially hydrogenated soybean oil', 'salt', 'calcium carbonate', 'whey', 'sodium caseinate', 'guar gum', 'flavor', 'citric acid', 'sucralose', 'niacinamide', 'reduced iron', 'vitamin a …	['strawberriescreamwholegrainrolledoats', 'sugar', 'flavoredandcoloredfruitpiecesdehydratedapplestreatedwithsodiumsulfitetopromoteretention', 'strawberry', 'citricacid', 'red', 'maltodextrin', 'partiallyhydrogenatedsoybeanoil', 'salt', 'calciumcarbonate', 'whey', 'sodiumcaseinate', 'guargum', 'flavor', 'citricacid', 'sucralose', 'niacinamide', 'reducediron', 'vitaminapalmitate', 'pyridoxinehydroc…
595	595	2497	['Grocery & Gourmet Food', 'Candy & Chocolate', 'Sour Candy']	9.95	9.95	['dextrose', 'fructose', 'dextrin', 'malic acid', 'sodium benzoate', 'flavors colors']	['dextrose', 'fructose', 'dextrin', 'malicacid', 'sodiumbenzoate', 'flavorscolors']
596	596	660	['Soups', ' Stocks & Broths', 'Grocery & Gourmet Food', 'Pantry Staples', 'Chicken Soups']	17.76	17.76	['chicken stock', 'rice', 'chicken meat', 'carrots', 'contains less than of salt', 'chicken fat', 'celery', 'water', 'monosodium glutamate', 'modified food starch', 'sugar', 'maltodextrin', 'onions', 'vegetable oil', 'yeast extract', 'cornstarch', 'flavoring', 'chicken broth', 'beta carotene for', 'cane sugar', 'soy protein isolate', 'sodium phosphate', 'onions', 'flavoring soybean oil', 'soy lec…	['chickenstock', 'rice', 'chickenmeat', 'carrots', 'containslessthanofsalt', 'chickenfat', 'celery', 'water', 'monosodiumglutamate', 'modifiedfoodstarch', 'sugar', 'maltodextrin', 'onions', 'vegetableoil', 'yeastextract', 'cornstarch', 'flavoring', 'chickenbroth', 'betacarotenefor', 'canesugar', 'soyproteinisolate', 'sodiumphosphate', 'onions', 'flavoringsoybeanoil', 'soylecithin', 'chickendehydr…
597	597	192	['Household & Grocery', 'Candy', 'Household and Grocery', 'Product', 'Chocolates']	1.27	1.27	['oil of peppermint', 'semisweet chocolate chocolate', 'emulsifier', 'semisweet chocolate chocolate', 'sugar', 'cocoa', 'milk fat', 'cocoa butter', 'soy lecithin', 'pgpr', 'emulsifier', 'vanillin', 'flavor', 'cocoa butter', 'sugar', 'corn syrup', 'semisweet chocolate chocolate', 'sugar', 'cocoa', 'milk fat', 'cocoa butter', 'soy lecithin', 'pgpr', 'emulsifier', 'vanillin', 'flavor', 'invert sugar…	['oilofpeppermint', 'semisweetchocolatechocolate', 'emulsifier', 'semisweetchocolatechocolate', 'sugar', 'cocoa', 'milkfat', 'cocoabutter', 'soylecithin', 'pgpr', 'emulsifier', 'vanillin', 'flavor', 'cocoabutter', 'sugar', 'cornsyrup', 'semisweetchocolatechocolate', 'sugar', 'cocoa', 'milkfat', 'cocoabutter', 'soylecithin', 'pgpr', 'emulsifier', 'vanillin', 'flavor', 'invertsugar', 'eggwhites', '…
598	598	580	['Grocery & Gourmet Food', 'Food & Beverage Gifts', 'Herb', ' Spice & Seasoning Gifts']	9.49	9.49	['ceylon and china cinnamon', 'anise', 'allspice', 'mace and cardamom.']	['ceylonandchinacinnamon', 'anise', 'allspice', 'maceandcardamom']
599	599	1246	['Grocery & Gourmet Food', 'Hard Candy', 'Chocolate', ' Candy & Gum', 'Candy & Chocolate', 'Hard Candy & Lollipops', 'Food']	30.9	22.58	['sugar', 'glucose syrup', 'malic acid', 'sodium bicarbonate', 'water', 'tartaric acid', 'artifcial avors', 'corn starch', 'artifcial colors fdc blue n', 'red n', 'yellow n', 'yellow n.']	['sugar', 'glucosesyrup', 'malicacid', 'sodiumbicarbonate', 'water', 'tartaricacid', 'artifcialavors', 'cornstarch', 'artifcialcolorsfdcbluen', 'redn', 'yellown', 'yellown']
600	600	3368	['Cooking & Baking', 'Muffins', 'Grocery & Gourmet Food', 'Baking Mixes', 'Pantry Staples', 'Food & Grocery', 'Bread & Bakery', 'Baking', 'Food']	11.98	11.98	['enriched bleached flour wheat flour', 'niacin', 'iron', 'thiamin mononitrate', 'riboflavin', 'folic acid', 'sugar', 'dextrose', 'canola oil', 'contains or less of leavening sodium aluminum phosphate', 'baking soda', 'modified corn starch', 'calcium carbonate', 'propylene glycol esters of fatty acids', 'flavor', 'cinnamon', 'corn starch', 'mono and diglycerides', 'salt', 'sodium stearoyl lactyla…	['enrichedbleachedflourwheatflour', 'niacin', 'iron', 'thiaminmononitrate', 'riboflavin', 'folicacid', 'sugar', 'dextrose', 'canolaoil', 'containsorlessofleaveningsodiumaluminumphosphate', 'bakingsoda', 'modifiedcornstarch', 'calciumcarbonate', 'propyleneglycolestersoffattyacids', 'flavor', 'cinnamon', 'cornstarch', 'monoanddiglycerides', 'salt', 'sodiumstearoyllactylate', 'calciumsulfate', 'niac…
601	601	811	['Potato', 'Chips & Crisps', 'Grocery & Gourmet Food', 'Snack Foods']	7.43	5.09	['potatoes', 'sunflower oil', 'rapeseed oil', 'salt vinegar seasoning', 'salt vinegar seasoning contains flavouring', 'dried british vinegar', 'salt', 'acid', 'sugar', 'potassium chloride', 'yeast extract']	['potatoes', 'sunfloweroil', 'rapeseedoil', 'saltvinegarseasoning', 'saltvinegarseasoningcontainsflavouring', 'driedbritishvinegar', 'salt', 'acid', 'sugar', 'potassiumchloride', 'yeastextract']
602	602	3340	['Grocery', 'Bikes', 'Soft Drinks', 'Bike Accessories', 'Drink Mixes', 'Soda Makers & Mixes', 'Drink', 'Water Flavoring', 'Kitchen & Dining', 'Small Kitchen Appliances', 'Grocery & Gourmet Food', 'Home Deals', 'Food & Beverage', 'Soda', ' Juice & Energy Drinks', 'Beverages', 'Beverage', 'Advertising', 'Home', 'Dining', 'Collectibles', 'Soda', 'Food', 'Soda & Pop', 'Specialty Appliances', 'Vernor’…	19.17	4.88	['water', 'trisodium citrate', 'citric acid', 'stevia', 'potassium sorbate .', 'burnt sugar syrup', 'sugar', 'water', 'citric acid', 'trisodium citrate', 'flavors', 'burnt sugar syrup', 'stevia', 'potassium sorbate .', 'trisodium citrate', 'flavors', 'sugar', 'burnt sugar syrup', 'potassium sorbate', 'flavors', 'citric acid', 'sugar', 'stevia', 'water']	['water', 'trisodiumcitrate', 'citricacid', 'stevia', 'potassiumsorbate', 'burntsugarsyrup', 'sugar', 'water', 'citricacid', 'trisodiumcitrate', 'flavors', 'burntsugarsyrup', 'stevia', 'potassiumsorbate', 'trisodiumcitrate', 'flavors', 'sugar', 'burntsugarsyrup', 'potassiumsorbate', 'flavors', 'citricacid', 'sugar', 'stevia', 'water']
603	603	1162	['Cooking & Baking', 'Grocery & Gourmet Food', 'Pantry Staples', 'Nuts & Seeds', 'Pistachios', 'Food']	39.94	21.99	['dry roasted pistachios', 'salt.']	['dryroastedpistachios', 'salt']
604	604	1047	['Grocery & Gourmet Food', 'Ground Coffee', 'Coffee', ' Tea & Cocoa', 'Beverages', 'Coffee', 'Food']	19.81	6.48	['a blend of pure regular and decaffeinated ground coffees.', 'a blend of pure regular and decaffeinated ground coffees.']	['ablendofpureregularanddecaffeinatedgroundcoffees', 'ablendofpureregularanddecaffeinatedgroundcoffees']
605	605	4063	['Food Bars', 'Grocery & Gourmet Food', 'Sports Nutrition', 'Health & Household', 'Nutrition Bars']	39.97	39.96	['grass fed whey protein concentrate', 'chicory root fiber', 'cacao butter', 'almond butter', 'cacao chocolate chips', 'cashew butter', 'water', 'cocoa', 'almonds', 'mct oil', 'sunflower lecithin', 'vegetable glycerin', 'sunflower oil', 'flavors', 'sea salt', 'stevia.']	['grassfedwheyproteinconcentrate', 'chicoryrootfiber', 'cacaobutter', 'almondbutter', 'cacaochocolatechips', 'cashewbutter', 'water', 'cocoa', 'almonds', 'mctoil', 'sunflowerlecithin', 'vegetableglycerin', 'sunfloweroil', 'flavors', 'seasalt', 'stevia']
606	606	1334	['Grocery & Gourmet Food', 'Cookies', 'Chocolate Chip', 'Snacks', 'Breads & Bakery']	39.99	3.49	['semi sweet chocolate sugar', 'chocolate liquor', 'cocoa butter', 'dextrose', 'soy lecithin', 'vanilla extract', 'unbleached enriched wheat flour flour', 'niacin', 'reduced iron', 'thiamine mononitrate vitamin b', 'riboflavin vitamin b', 'folic acid', 'fructose', 'butter', 'brown sugar sugar', 'invert sugar', 'molasses', 'sugar', 'corn syrup solids', 'vegetable oils', 'contains percent or less o…	['semisweetchocolatesugar', 'chocolateliquor', 'cocoabutter', 'dextrose', 'soylecithin', 'vanillaextract', 'unbleachedenrichedwheatflourflour', 'niacin', 'reducediron', 'thiaminemononitratevitaminb', 'riboflavinvitaminb', 'folicacid', 'fructose', 'butter', 'brownsugarsugar', 'invertsugar', 'molasses', 'sugar', 'cornsyrupsolids', 'vegetableoils', 'containspercentorlessofcornstarch', 'eggs', 'flavo…
607	607	3510	['Brown', 'Grocery & Gourmet Food', 'Wild', 'Dried Grains & Rice', 'Pantry Staples']	5.64	5.64	['wild rice', 'wild rice']	['wildrice', 'wildrice']
609	609	532	['Cookies', ' Chips & Snacks', 'Grocery', 'Graham Crackers', 'Snack Crackers', 'Crackers', 'Snacks', ' Cookies Chips', 'Grocery & Gourmet Food', 'Cookies', 'Food & Beverage', 'Snack Foods', 'Cookies & Crackers', 'Snacks', ' Cookies & Chips', 'Chips', ' Snacks & Cookies', 'Food']	31.08	1.99	['unbleached enriched flour wheat flour', 'reduced iron.', 'soybean andor canola oil', 'reduced iron', 'folic acid', 'thiamine mononitrate vitamin b', 'flavor', 'niacin', 'dextrose', 'honey', 'salt', 'maltodextrin', 'soy.', 'graham flour', 'unbleached enriched flour wheat flour', 'niacin', 'reduced iron', 'thiamine mononitrate vitamin b', 'riboflavin vitamin b', 'folic acid', 'sugar', 'soybean an…	['unbleachedenrichedflourwheatflour', 'reducediron', 'soybeanandorcanolaoil', 'reducediron', 'folicacid', 'thiaminemononitratevitaminb', 'flavor', 'niacin', 'dextrose', 'honey', 'salt', 'maltodextrin', 'soy', 'grahamflour', 'unbleachedenrichedflourwheatflour', 'niacin', 'reducediron', 'thiaminemononitratevitaminb', 'riboflavinvitaminb', 'folicacid', 'sugar', 'soybeanandorcanolaoil', 'dextrose', '…
611	611	2242	['Jelly Beans & Gummy Candy', 'Grocery & Gourmet Food', 'Food & Beverage Gifts', 'Candy & Chocolate Gifts', 'Candy & Chocolate', 'Gummy Candy']	10.93	10.93	['rice syrup', 'cane sugar', 'pectin', 'citric acid', 'ascorbic acid', 'flavors', 'color from concentrate apple', 'carrot', 'pumpkin', 'blackcurrant', 'sunflower oil', 'carnauba wax.']	['ricesyrup', 'canesugar', 'pectin', 'citricacid', 'ascorbicacid', 'flavors', 'colorfromconcentrateapple', 'carrot', 'pumpkin', 'blackcurrant', 'sunfloweroil', 'carnaubawax']
612	612	1264	['Grocery & Gourmet Food', 'Fresh Fish', 'Meat & Seafood', 'Seafood', 'Fresh Seafood']	116.61	116.61	['roe eggs']	['roeeggs']
613	613	947	['Gummy & Chewy', 'Grocery', 'Gummy & Chewy Candy', 'Candy', ' Gum & Mints', 'Food & Beverage Ways To Shop', 'Food & Beverage', 'Candy', 'Candy & Chocolate', 'Candy & Gum', 'Coffee', ' Water & Snacks', 'Bulk Candy', 'Food']	21.99	13.36	['sorbitol', 'corn syrup', 'titanium dioxide', 'gelatin', 'lactic acid', 'and flavors', 'fdc red .', 'citric acid', 'sugar']	['sorbitol', 'cornsyrup', 'titaniumdioxide', 'gelatin', 'lacticacid', 'andflavors', 'fdcred', 'citricacid', 'sugar']
614	614	1074	['Home & Garden', 'Food & Beverages', 'Chocolate', 'Candy & Gum', 'Breads & Bakery', 'Shop All Cookies', 'Cookies & Biscotti', 'Snacks', ' Cookies Chips', 'Grocery & Gourmet Food', 'Chocolate', ' Candy & Gum', 'Cookies', 'Wafers', 'Food']	14.88	6.96	['emulsifier soy lecithin', 'mono and diglycerides of fatty acids', 'spice', 'butter', 'dextrin', 'mono and diglycerides of fatty acid', 'canola oil', 'salt dextrin', 'flavor', 'acidity regulator', 'soy flourcanola oil', 'soy flour', 'treacle syrup', 'salt', 'vanilla pods.', 'glucosefructose syrup', 'wheat flour', 'butter', 'sugar', 'palm oil', 'sugar syrup', 'cocoa powder', 'soy flour', 'rapesee…	['emulsifiersoylecithin', 'monoanddiglyceridesoffattyacids', 'spice', 'butter', 'dextrin', 'monoanddiglyceridesoffattyacid', 'canolaoil', 'saltdextrin', 'flavor', 'acidityregulator', 'soyflourcanolaoil', 'soyflour', 'treaclesyrup', 'salt', 'vanillapods', 'glucosefructosesyrup', 'wheatflour', 'butter', 'sugar', 'palm oil', 'sugarsyrup', 'cocoapowder', 'soyflour', 'rapeseedoil', 'salt', 'dextrin', …
615	615	2078	['Grocery & Gourmet Food', 'Dairy', ' Cheese & Eggs', 'Flavored Milk', 'Milk & Cream']	8.98	8.98	['water', 'high fructose corn syrup', 'whey', 'contains less than of cocoa', 'nonfat dry milk', 'and flavors', 'sodium caseinate', 'corn syrup solids', 'calcium phosphate', 'dipotassium phosphate', 'palm oil', 'guar gum', 'xanthan gum', 'mono and diglycerides', 'salt', 'spice', 'soy lecithin', 'niacinamide', 'sucralose', 'vitamin a palmitate', 'riboflavin', 'vitamin d.']	['water', 'highfructosecornsyrup', 'whey', 'containslessthanofcocoa', 'nonfatdrymilk', 'andflavors', 'sodiumcaseinate', 'cornsyrupsolids', 'calciumphosphate', 'dipotassiumphosphate', 'palm oil', 'guargum', 'xanthangum', 'monoanddiglycerides', 'salt', 'spice', 'soylecithin', 'niacinamide', 'sucralose', 'vitaminapalmitate', 'riboflavin', 'vitamind']
616	616	2219	['Bakery & Bread', 'Bread Crumbs Stuffing', 'Bakery Bread', 'Sliced Bread', 'Rolls & Buns', 'Breads & Bakery', 'Sliced White Bread', 'Breads', 'Bread', 'Breads & Baked Goods', 'Grocery & Gourmet Food', 'White', 'Food & Beverage', 'Packaged Foods', 'Sandwich Breads', 'Fresh Food', 'Food']	5.7	1.69	['water', 'vitamin d', 'datem', 'sodium stearoyl lactylate', 'enriched wheat flour flour', 'malted barley flour', 'reduced iron', 'niacin', 'thiamin mononitrate', 'riboflavin', 'folic acid', 'water', 'sugar', 'yeast', 'salt', 'soybean oil', 'enrichment calcium sulfate', 'vitamin e acetate', 'vitamin a palmitate', 'vitamin d', 'calcium propionate', 'monoglycerides', 'soy lecithin', 'citric acid', …	['water', 'vitamind', 'datem', 'sodiumstearoyllactylate', 'enrichedwheatflourflour', 'maltedbarleyflour', 'reducediron', 'niacin', 'thiaminmononitrate', 'riboflavin', 'folicacid', 'water', 'sugar', 'yeast', 'salt', 'soybeanoil', 'enrichmentcalciumsulfate', 'vitamineacetate', 'vitaminapalmitate', 'vitamind', 'calciumpropionate', 'monoglycerides', 'soylecithin', 'citricacid', 'datem', 'wheatgluten'…
618	618	4557	['Grocery & Gourmet Food', 'Single-Serve Capsules & Pods', 'Coffee', ' Tea & Cocoa', 'Beverages', 'Coffee']	24.5	24.5	['roasted ground coffee packaged in singleserve capsules to be used only with specific espresso machines']	['roastedgroundcoffeepackagedinsingleservecapsulestobeusedonlywithspecificespressomachines']
619	619	153	['Grocery', 'Chocolate Candy', 'Grocery & Gourmet Food', 'Food & Beverage Gifts', 'Candy & Chocolate Gifts', 'Food & Beverage', 'Candy', 'Candy & Gum']	19.49	7.99	['hazelnuts', 'honey', 'vegetable oil', 'evaporated milk', 'cocoa butter', 'raspberry juice concentrate', 'sweetened condensed milk', 'flavor', 'high fructose corn syrup', 'milk powder', 'hydrogenated palm kernel oil', 'butter', 'brown sugar', 'invertase', 'water', 'dried coconut', 'emulsifier', 'citric acid', 'flavor', 'skim milk', 'sugar', 'cocoa butter', 'unsweetened chocolate processed with a…	['hazelnuts', 'honey', 'vegetableoil', 'evaporatedmilk', 'cocoabutter', 'raspberryjuiceconcentrate', 'sweetenedcondensedmilk', 'flavor', 'highfructosecornsyrup', 'milkpowder', 'palm oil', 'butter', 'brownsugar', 'invertase', 'water', 'driedcoconut', 'emulsifier', 'citricacid', 'flavor', 'skimmilk', 'sugar', 'cocoabutter', 'unsweetenedchocolateprocessedwithalkali', 'sweetenedcondensedmilk', 'corns…
620	620	1535	['Energy & Nutritional Bars', 'Grocery & Gourmet Food', 'High Protein', 'Snack Foods', 'Cereals & Granolas', 'Bars', 'Food']	13.99	9.95	['tree nuts', 'pea protein isolate', 'dried coconut', 'almonds', 'brazil nut powder', 'flaxseed meal', 'cocoa powder', 'semisweet chocolate chips', 'cane sugar', 'unsweetened chocolate', 'cocoa butter', 'vanilla', 'sea salt', 'monk fruit. contains tree nuts']	['treenuts', 'peaproteinisolate', 'driedcoconut', 'almonds', 'brazilnutpowder', 'flaxseedmeal', 'cocoapowder', 'semisweetchocolatechips', 'canesugar', 'unsweetenedchocolate', 'cocoabutter', 'vanilla', 'seasalt', 'monkfruitcontainstreenuts']
621	621	2713	['Cookies', ' Chips & Snacks', 'Home & Garden', 'Grocery', 'Food & Beverages', 'Snack Crackers', 'Gluten-Free Foods', 'Crackers', 'Snacks', ' Cookies Chips', 'Grocery & Gourmet Food', 'Food & Beverage', 'Snack Foods', 'Cookies & Crackers', 'Snacks', ' Cookies & Chips', 'Chips', ' Snacks & Cookies', 'Food']	3.83	2.98	['turmeric.', 'enzymes', 'potato granules', 'seasoning salt', 'cheddar cheese powder cultured milk', 'sunflower lecithin', 'whey', 'salt', 'salt', 'cheddar cheese powder cultured milk', 'salt', 'enzymes', 'whey', 'buttermilk', 'salt', 'sodium caseinate', 'rice flour', 'potato granules', 'sunflower lecithin', 'potato starch', 'turmeric', 'citric acid', 'potato starch', 'sugar', 'buttermilk', 'enzy…	['turmeric', 'enzymes', 'potatogranules', 'seasoningsalt', 'cheddarcheesepowderculturedmilk', 'sunflowerlecithin', 'whey', 'salt', 'salt', 'cheddarcheesepowderculturedmilk', 'salt', 'enzymes', 'whey', 'buttermilk', 'salt', 'sodiumcaseinate', 'riceflour', 'potatogranules', 'sunflowerlecithin', 'potatostarch', 'turmeric', 'citricacid', 'potatostarch', 'sugar', 'buttermilk', 'enzymes', 'citricacid',…
622	622	2580	['Jelly Beans & Gummy Candy', 'Grocery & Gourmet Food', 'Candy & Chocolate', 'Gummy Candy']	8.39	8.23	['corn syrup', 'sugar', 'modified corn starch', 'water', 'potato starch', 'gelatin', 'lactic acid', 'acetic acid', 'flavors', 'sunflower coconut oils', 'beeswax', 'carnauba wax', 'yellow', 'red', 'blue']	['cornsyrup', 'sugar', 'modifiedcornstarch', 'water', 'potatostarch', 'gelatin', 'lacticacid', 'aceticacid', 'flavors', 'sunflowercoconutoils', 'beeswax', 'carnaubawax', 'yellow', 'red', 'blue']
623	623	2264	['Cooking & Baking', 'Grocery & Gourmet Food', 'White', 'Cooking Oils', ' Vinegars & Sprays', 'Pantry Staples', 'Vinegars']	2.99	2.02	['white distilled vinegar']	['whitedistilledvinegar']
624	624	2459	['Grocery & Gourmet Food', 'Produce', 'Cut & Packaged Vegetables', 'Packaged Produce']	3.92	3.21	['black beans', 'salt.']	['blackbeans', 'salt']
625	625	3472	['Food Snacks', 'Household & Grocery', 'Household Grocery', 'Food & Snacks', 'Candy', 'Household and Grocery', 'Food and Snacks']	4.59	2.99	['sodium bicarbonate', 'flavor sugar corn syrup high fructose corn syrup hydrogenated vegetable oil palm kernel oil soybean oil nonfat milk contains or less of palm kernel oil salt baking soda vanillin', 'emulsifier', 'milk chocolate sugar', 'nonfat milk', 'cocoa butter', 'chocolate', 'lactose', 'milk fat', 'soy lecithin', 'pgpr', 'emulsifier', 'vanillin', 'flavor', 'sugar', 'corn syrup', 'high f…	['sodiumbicarbonate', 'palm oil', 'emulsifier', 'milkchocolatesugar', 'nonfatmilk', 'cocoabutter', 'chocolate', 'lactose', 'milkfat', 'soylecithin', 'pgpr', 'emulsifier', 'vanillin', 'flavor', 'sugar', 'cornsyrup', 'highfructosecornsyrup', 'partiallyhydrogenatedvegetableoil', 'milk', 'salt', 'sodiumbicarbonate', 'vanillin', 'flavor', 'emulsifiervanillin', 'salt', 'cornsyrup', 'partiallyhydrogenat…
626	626	2145	['Cooking & Baking', 'Grocery & Gourmet Food', 'Almonds', 'Pantry Staples', 'Nuts & Seeds']	29.76	29.76	['raw whole almonds']	['rawwholealmonds']
627	627	3964	['Cooking & Baking', 'Grocery & Gourmet Food', 'Pantry Staples', 'Sugar Substitutes', 'Stevia']	10.95	10.95	['stevia glycoside', 'pure water', 'sodium erythorbate', 'potassium sorbate', 'flavors']	['steviaglycoside', 'purewater', 'sodiumerythorbate', 'potassiumsorbate', 'flavors']
628	628	1477	['Grocery & Gourmet Food', 'Food & Beverage Gifts', 'Candy & Chocolate Gifts']	13.99	13.99	['sugar', 'corn syrup', 'modified corn starch', 'malic acid', 'glycerin', 'confectioners glaze', 'carnauba wax', 'beeswax', 'and flavors', 'titanium dioxide', 'yellow', 'blue', 'red', 'yellow', 'red', 'caramel', 'blue lake', 'yellow lake', 'red lake. produced in a facility that processes peanuts and tree nuts.']	['sugar', 'cornsyrup', 'modifiedcornstarch', 'malicacid', 'glycerin', 'confectionersglaze', 'carnaubawax', 'beeswax', 'andflavors', 'titaniumdioxide', 'yellow', 'blue', 'red', 'yellow', 'red', 'caramel', 'bluelake', 'yellowlake', 'redlakeproducedinafacilitythatprocessespeanutsandtreenuts']
629	629	849	['Grocery & Gourmet Food', 'Health', ' Household & Baby Care', 'Beverages', 'Meal Replacement & Protein Drinks', 'Protein Drinks', 'Bottled Beverages', ' Water & Drink Mixes']	21.54	21.51	['protein blend pea protein', 'golden chlorella', 'flax seed. sweetening blend cane sugar', 'coconut juice powder', 'stevia', 'prebiotic fiber', 'cocoa powder', 'flavors', 'salt', 'apple fiber', 'xanthan gum', 'broccoli seed extract', 'fruit vegetable nutrient extract blendspinach', 'cherry', 'carrot', 'broccoli', 'beet. tomato', 'apple', 'cranberry', 'orange', 'blueberry', 'strawberry', 'mushroo…	['proteinblendpeaprotein', 'goldenchlorella', 'flaxseedsweeteningblendcanesugar', 'coconutjuicepowder', 'stevia', 'prebioticfiber', 'cocoapowder', 'flavors', 'salt', 'applefiber', 'xanthangum', 'broccoliseedextract', 'fruitvegetablenutrientextractblendspinach', 'cherry', 'carrot', 'broccoli', 'beettomato', 'apple', 'cranberry', 'orange', 'blueberry', 'strawberry', 'mushroom']
630	630	1171	['Cooking & Baking', 'Grocery & Gourmet Food', 'Pantry Staples', 'Icing Decorations', 'Frosting', ' Icing & Decorations']	6.89	6.49	['glucose syrup', 'water', 'sugar', 'pectin', 'citric acid', 'and potassium sorbate .']	['glucosesyrup', 'water', 'sugar', 'pectin', 'citricacid', 'andpotassiumsorbate']
631	631	4193	['Grocery', 'Olives', ' Pickles & Relishes', 'Grocery & Gourmet Food', 'Vegetables', 'Pantry Staples', 'Pickled Mixed Vegetables', 'Canned', ' Jarred & Packaged Foods']	54.0	14.98	['peppers', 'nongmo expeller pressed canola oil', 'extra virgin olive oil', 'vinegar', 'salt', 'garlic', 'spices', 'hot chiles', 'lemon juice.']	['peppers', 'nongmoexpellerpressedcanolaoil', 'extravirginoliveoil', 'vinegar', 'salt', 'garlic', 'spices', 'hotchiles', 'lemonjuice']
633	633	1997	['Grocery & Gourmet Food', 'Beverages', 'Meal Replacement & Protein Drinks', 'Protein Drinks', 'Bottled Beverages', ' Water & Drink Mixes']	23.99	23.99	['water', 'maltodextrin', 'milk protein concentrate', 'sugar', 'dextrose', 'cocoa', 'and flavor', 'potassium phosphate', 'cellulose gel', 'salt', 'whey protein concentrate', 'cellulose gum', 'carrageenan', 'sucralose.']	['water', 'maltodextrin', 'milkproteinconcentrate', 'sugar', 'dextrose', 'cocoa', 'andflavor', 'potassiumphosphate', 'cellulosegel', 'salt', 'wheyproteinconcentrate', 'cellulosegum', 'carrageenan', 'sucralose']
634	634	3742	['Household & Grocery', 'Candy', 'Household and Grocery', 'Chocolates']	1.39	0.99	['contains or less ofpgpr', 'cocoa butter', 'contains or less of vanillin', 'chocolate', 'contains or less of soy lecithin', 'contains or less of sodium bicarbonatenamequantityunitdaily valuetotal fatgsat fatgtrans fatgcholest.ltmgsodiummgtotal carbgdietary fiberltgsugarsgproteingvitamin avitamin ccalciumiron', 'contains or less of emulsifier', 'contains or less of yeast', 'contains or less of so…	['containsorlessofpgpr', 'cocoabutter', 'containsorlessofvanillin', 'chocolate', 'containsorlessofsoylecithin', 'containsorlessofsodiumbicarbonatenamequantityunitdailyvaluetotalfatgsatfatgtransfatgcholestltmgsodiummgtotalcarbgdietaryfiberltgsugarsgproteingvitaminavitaminccalciumiron', 'containsorlessofemulsifier', 'containsorlessofyeast', 'containsorlessofsodiumbicarbonate', 'lactose', 'containso…
636	636	1501	['Meal Solutions', ' Grains & Pasta', 'Grocery & Gourmet Food', 'Unpopped', 'Snack Foods', 'Emergency Food', 'Meal Solutions', ' Grains Pasta', 'Popcorn', 'Popcorn Snacks', 'Snacks', ' Cookies & Chips', 'Food']	14.99	14.99	['nongmo popcorn']	['nongmopopcorn']
638	638	1006	['Cooking & Baking', 'Cashews', 'Grocery & Gourmet Food', 'Pantry Staples', 'Nuts & Seeds']	22.99	19.99	['cashews']	['cashews']
639	639	3948	['Grocery', 'Chocolate', ' Candy Gum', 'Gum Mints', 'Candy & Gum', 'Hard Candy & Lollipops', 'Grocery & Gourmet Food', 'Hard Candy', 'Life Savers', 'Food & Beverage', 'Candy', 'Candy & Chocolate', 'Food', 'Mints']	8.98	7.79	['stearic acid', 'sugar', 'corn syrup', 'flavor', 'stearic acid.', 'corn syrup', 'flavor', 'sugar']	['stearicacid', 'sugar', 'cornsyrup', 'flavor', 'stearicacid', 'cornsyrup', 'flavor', 'sugar']
640	640	206	['Cooking & Baking', 'Grocery & Gourmet Food', 'Pantry Staples', 'Nuts & Seeds', 'Mixed Nuts']	48.52	37.17	['raisins', 'walnuts', 'pecans', 'almonds', 'pumpkin seeds and cashews.']	['raisins', 'walnuts', 'pecans', 'almonds', 'pumpkinseedsandcashews']
641	641	174	['Fruit Juice', 'Grocery & Gourmet Food', 'Juices', 'Beverages', 'Bottled Beverages', ' Water & Drink Mixes']	10.25	10.1	['filtered water', 'lemon juice concentrate', 'lemon oil', 'sodium benzoate', 'sodium bisulfite']	['filteredwater', 'lemonjuiceconcentrate', 'lemonoil', 'sodiumbenzoate', 'sodiumbisulfite']
643	643	369	['Breakfast Foods', 'Cold Cereals', 'Grocery & Gourmet Food', 'Cereals', 'Health', ' Household & Baby Care', 'Oatmeal']	35.11	3.05	['superfood grains whole grain oats', 'quinoa', 'puffed amaranth', 'cane sugar', 'dried blueberries blueberries', 'cane sugar', 'sunflower oil', 'sunflower seeds', 'chia seeds', 'korintje cinnamon', 'sea salt.']	['superfoodgrainswholegrainoats', 'quinoa', 'puffedamaranth', 'canesugar', 'driedblueberriesblueberries', 'canesugar', 'sunfloweroil', 'sunflowerseeds', 'chiaseeds', 'korintjecinnamon', 'seasalt']
644	644	2346	['Macadamia Nuts', 'Cooking & Baking', 'Grocery & Gourmet Food', 'Pantry Staples', 'Nuts & Seeds']	28.09	26.89	['macadamia nuts', 'sea salt', 'macadamia nut oil']	['macadamianuts', 'seasalt', 'macadamianutoil']
645	645	402	['Grocery & Gourmet Food', 'Rolls & Buns', 'Breads & Bakery', 'Breads']	22.99	22.99	['unbleached enriched wheat flour flour', 'ferrous sulfate', 'niacin', 'thiamin', 'riboflavin', 'folic acid', 'nonfat milk', 'reconstituted potatoes', 'yeast', 'sugar', 'wheat gluten', 'soybean oil', 'contains percent or less of each of the following salt', 'butter', 'dough conditioners sodium stearoyl lactylate', 'azodicarbonamide', 'monoglycerides and diglycerides and ethoxylated monoglycerides…	['unbleachedenrichedwheatflourflour', 'ferroussulfate', 'niacin', 'thiamin', 'riboflavin', 'folicacid', 'nonfatmilk', 'reconstitutedpotatoes', 'yeast', 'sugar', 'wheatgluten', 'soybeanoil', 'containspercentorlessofeachofthefollowingsalt', 'butter', 'doughconditionerssodiumstearoyllactylate', 'azodicarbonamide', 'monoglyceridesanddiglyceridesandethoxylatedmonoglyceridesanddiglycerides', 'monocalci…
647	647	2004	['Meal Solutions', ' Grains & Pasta', 'Grocery & Gourmet Food', 'Applesauce & Fruit Cups', 'Snack Foods', 'Applesauce', 'Canned Goods', 'Meal Solutions', ' Grains Pasta', 'Food', 'Canned Goods & Soups']	23.44	2.0	['apples', 'water', 'red', 'strawberries', 'apples', 'strawberries', 'sugar', 'water', 'flavors', 'pectin', 'malic acid', 'citric acid', 'red', 'ascorbic acid .', 'ascorbic acid', 'pectin', 'red .', 'citric acid', 'sugar', 'flavors', 'malic acid']	['apples', 'water', 'red', 'strawberries', 'apples', 'strawberries', 'sugar', 'water', 'flavors', 'pectin', 'malicacid', 'citricacid', 'red', 'ascorbicacid', 'ascorbicacid', 'pectin', 'red', 'citricacid', 'sugar', 'flavors', 'malicacid']
648	648	412	['Grocery & Gourmet Food', 'Cookies', 'Chocolate', 'Breads & Bakery']	39.29	39.29	['milk chocolate sugar', 'cocoa butter', 'chocolate', 'nonfat milk', 'glucose syrup', 'milkfat', 'soy lecithin', 'vanilla', 'wheat flour', 'sugar', 'butterfat', 'nonfat milk', 'salt', 'leavening baking soda', 'sodium acid pyrophosphate. contains milk', 'soy', 'wheat. manufactured on equipment that processes tree nuts. ingrdients chocolat au lait sucre', 'beurre de cacao', 'chocolat', 'lait crm', …	['milkchocolatesugar', 'cocoabutter', 'chocolate', 'nonfatmilk', 'glucosesyrup', 'milkfat', 'soylecithin', 'vanilla', 'wheatflour', 'sugar', 'butterfat', 'nonfatmilk', 'salt', 'leaveningbakingsoda', 'sodiumacidpyrophosphatecontainsmilk', 'soy', 'wheatmanufacturedonequipmentthatprocessestreenutsingrdientschocolataulaitsucre', 'beurredecacao', 'chocolat', 'laitcrm', 'siropdeglucose', 'matiregrassed…
650	650	2755	['Home & Garden', 'Grocery', 'Single-Serve Cups & Pods', 'Walmart for Business', 'Single-Serve Capsules & Pods', 'Food & Beverages', 'food and beverage', 'Food & Beverage Ways To Shop', 'coffee espresso and tea', 'Coffee', ' Tea & Cocoa', 'Coffee Pods & K-Cups', 'Coffee', 'K-cups & Coffee Pods', 'Everything Coffee', 'Kitchen & Dining', 'Food & Beverage Subscriptions', 'Grocery & Gourmet Food', 'F…	36.12	9.98	['arabica coffee', 'and flavors', 'arabica coffee', 'and flavors']	['arabicacoffee', 'andflavors', 'arabicacoffee', 'andflavors']
652	652	2380	['Household & Grocery', 'Food & Snacks', 'Household and Grocery', 'Food and Snacks', 'Gum and Mints', 'Gum & Mints']	4.79	4.29	['yellow', 'blue', 'acesulfame potassium', 'gum acacia', 'aspartame', 'contains or less of and flavor', 'neotame', 'color blue lake', 'contains or less of and flavor', 'xylitol', 'maltitol syrup', 'sucralose.', 'gelatin', 'maltodextrin', 'bht', 'mannitol', 'yellow lake', 'soy lecithin', 'xylitol', 'gum base', 'maltitol syrup', 'mannitol', 'contains or less of and flavor', 'gum acacia', 'maltodext…	['yellow', 'blue', 'acesulfamepotassium', 'gumacacia', 'aspartame', 'containsorlessofandflavor', 'neotame', 'colorbluelake', 'containsorlessofandflavor', 'xylitol', 'maltitolsyrup', 'sucralose', 'gelatin', 'maltodextrin', 'bht', 'mannitol', 'yellowlake', 'soylecithin', 'xylitol', 'gumbase', 'maltitolsyrup', 'mannitol', 'containsorlessofandflavor', 'gumacacia', 'maltodextrin', 'soylecithin', 'colo…
653	653	1760	['Chips & Crisps', 'Grocery & Gourmet Food', 'Snack Foods']	14.99	14.99	['whole grain sorghum flour', 'white sorghum', 'sunflower oil', 'vegan cheddar seasoning tapioca maltodextrin', 'salt', 'yeast extract', 'flavors', 'lactic acid', 'annatto extract', 'paprika extract', 'sea salt']	['wholegrainsorghumflour', 'whitesorghum', 'sunfloweroil', 'vegancheddarseasoningtapiocamaltodextrin', 'salt', 'yeastextract', 'flavors', 'lacticacid', 'annattoextract', 'paprikaextract', 'seasalt']
654	654	1368	['Home & Garden', 'Meal Solutions', ' Grains & Pasta', 'Food & Beverages', 'Sauces', 'Sauces', ' Salsa & Marinades', 'Barbecue Sauces', 'Grocery & Gourmet Food', 'Pantry Staples', 'Food & Beverage', 'Barbecue', 'Sauces', ' Gravies & Marinades', 'Condiments', 'Food']	17.91	2.98	['tomato concentrate made from vine ripened tomatoes', 'high fructose corn syrup', 'distilled vinegar', 'salt', 'onion powder. garlic powder', 'flavors. sugar', 'celery', 'spices and pepper. of potassium sorbate preservative added.']	['tomatoconcentratemadefromvineripenedtomatoes', 'highfructosecornsyrup', 'distilledvinegar', 'salt', 'onionpowdergarlicpowder', 'flavorssugar', 'celery', 'spicesandpepperofpotassiumsorbatepreservativeadded']
655	655	4515	['Grocery', 'Easter', 'Meal Solutions', ' Grains & Pasta', 'Vegetables', 'Food & Beverage Ways To Shop', '#1306 in', 'Beans & Peas', 'Frozen', 'Thanksgiving Meal', 'Pantry', '#139 in', 'Grocery & Gourmet Food', '#18240 in', 'Food & Beverage', 'Frozen Foods', 'Boxed Meals & Side Dishes', 'Frozen Vegetables', 'Canned Vegetables', 'Canned', ' Jarred & Packaged Foods', 'Holiday Shop', 'Food', 'Frozen…	3.29	0.99	['salt', 'water', 'baking soda.', 'salt', 'green beans', 'almonds roasted in canola andor safflower oil', 'baking soda', 'almonds roasted in canola andor safflower oil', 'green beans', 'water']	['salt', 'water', 'bakingsoda', 'salt', 'greenbeans', 'almondsroastedincanolaandorsaffloweroil', 'bakingsoda', 'almondsroastedincanolaandorsaffloweroil', 'greenbeans', 'water']
656	656	3170	['Grocery', 'Jelly Beans & Gummy Candy', 'Grocery & Gourmet Food', 'Candy & Chocolate', 'Gummy Candy']	13.95	1.39	['corn syrup', 'sugar', 'modified corn starch', 'flavors', 'sodium citrate', 'mineral oil', 'red', 'beeswax.', 'corn syrup', 'sugar', 'modified food starch', 'cornstarch', 'flavor', 'sodium citrate', 'white mineral oil', 'citric acid', 'carnauba wax', 'red .']	['cornsyrup', 'sugar', 'modifiedcornstarch', 'flavors', 'sodiumcitrate', 'mineraloil', 'red', 'beeswax', 'cornsyrup', 'sugar', 'modifiedfoodstarch', 'cornstarch', 'flavor', 'sodiumcitrate', 'whitemineraloil', 'citricacid', 'carnaubawax', 'red']
658	658	2096	['Outdoor & Garden', 'Insect & Pest Control', 'Household & Grocery']	8.99	8.99	['gwo soap', 'ingredients soybean oil', 'citronella oil', 'cedarwood oil inert water', 'soybean oil']	['gwosoap', 'ingredientssoybeanoil', 'citronellaoil', 'cedarwoodoilinertwater', 'soybeanoil']
659	659	3752	['Food Snacks', 'Chewy & Hard Candy', 'Household & Grocery', 'Household Grocery', 'Candy', 'Household and Grocery', 'Food and Snacks']	2.19	2.19	['red', 'blue', 'beeswax', 'salt.', 'and flavors', 'red lake', 'blue lake', 'contains or less of the following sucralose', 'tapioca dextrin', 'polydextrose', 'modified food starch', 'yellow', 'yellow', 'confectioners glaze', 'maltitol', 'maltitol syrup', 'yellow lake', 'carnauba wax', 'maltitol', 'polydextrose', 'maltitol syrup', 'modified food starch', 'contains or less of the following sucralos…	['red', 'blue', 'beeswax', 'salt', 'andflavors', 'redlake', 'bluelake', 'containsorlessofthefollowingsucralose', 'tapiocadextrin', 'polydextrose', 'modifiedfoodstarch', 'yellow', 'yellow', 'confectionersglaze', 'maltitol', 'maltitolsyrup', 'yellowlake', 'carnaubawax', 'maltitol', 'polydextrose', 'maltitolsyrup', 'modifiedfoodstarch', 'containsorlessofthefollowingsucralose', 'citricacid', 'andflav…
660	660	49	['Cooking & Baking', 'Syrups', ' Sugars & Sweeteners', 'Grocery & Gourmet Food', 'Pantry Staples', 'Sugar & Sweeteners', 'Sugars', 'Baking', 'Food']	30.05	14.99	['erythritol', 'oligosaccharides and flavors.']	['erythritol', 'oligosaccharidesandflavors']
661	661	1381	['Grocery', 'Assortments', 'Grocery & Gourmet Food', 'Food & Beverage Gifts', 'Candy & Chocolate Gifts', 'Candy & Chocolate Assortments', 'Candy & Chocolate']	40.39	7.49	['sugar', 'cocoa butter', 'whole milk powder', 'corn syrup', 'sweetened condensed milk', 'unsweetened chocolate', 'partially hydrogenated vegetable oil coconut', 'so']	['sugar', 'cocoabutter', 'wholemilkpowder', 'cornsyrup', 'sweetenedcondensedmilk', 'unsweetenedchocolate', 'partiallyhydrogenatedvegetableoilcoconut', 'so']
662	662	1106	['Fruit Juice', 'Grocery & Gourmet Food', 'Health', 'Greens & Superfoods', 'Active Nutrition', 'Superfoods & Cleanses', 'Juices', 'Beverages', 'Bottled Beverages', ' Water & Drink Mixes']	21.48	17.87	['water', 'aloe vera juice', 'aloe vera pulp', 'wheatgrass extract', 'cane sugar', 'citric acid', 'vitamin c', 'turmeric root extract .']	['water', 'aloeverajuice', 'aloeverapulp', 'wheatgrassextract', 'canesugar', 'citricacid', 'vitaminc', 'turmericrootextract']
665	665	1075	['Grocery & Gourmet Food', 'Ground Coffee', 'Coffee', ' Tea & Cocoa', 'Beverages', 'Coffee']	10.98	10.98	['arabica coffee']	['arabicacoffee']
667	667	271	['Grocery & Gourmet Food', 'Snack Foods', 'Salsas', 'Salsas', ' Dips & Spreads']	22.9	12.68	['fody low fodmap gluten free salsa medium']	['fodylowfodmapglutenfreesalsamedium']
669	669	1612	['Grocery & Gourmet Food', 'Meat & Seafood', 'Beef']	21.95	21.95	['grassfed beef', 'water', 'salt', 'encapsulated citric acid', 'celery juice', 'black pepper', 'red pepper', 'garlic powder', 'coriander', 'onion powder', 'stuffed in beef collagen casings']	['grassfedbeef', 'water', 'salt', 'encapsulatedcitricacid', 'celeryjuice', 'blackpepper', 'redpepper', 'garlicpowder', 'coriander', 'onionpowder', 'stuffedinbeefcollagencasings']
670	670	3834	['Grocery', 'Meal Solutions', ' Grains & Pasta', 'Macaroni & Cheese', 'Pantry', 'Grocery & Gourmet Food', 'Boxed Meals', 'Pantry Staples', 'Food & Beverage', 'Boxed Meals & Side Dishes', 'Canned', ' Jarred & Packaged Foods', 'Meal Solutions', ' Grains Pasta', 'Packaged Meals & Side Dishes', 'Food']	3.09	2.56	['folic acid cheese sauce whey', 'sodium phosphate', 'enriched pasta product wheat flour', 'niacin', 'ferrous sulfate iron', 'thiamin mononitrate vitamin b', 'riboflavin vitamin b', 'folic acid', 'enzymes', 'contains less than of salt', 'sodium alginate', '. contains wheat', 'seasoning blend parmesan cheese partskim milk', 'cheese culture', 'salt', 'enzymes', 'sugar', 'salt', 'dried garlic', 'sod…	['folicacidcheesesaucewhey', 'sodiumphosphate', 'enrichedpastaproductwheatflour', 'niacin', 'ferroussulfateiron', 'thiaminmononitratevitaminb', 'riboflavinvitaminb', 'folicacid', 'enzymes', 'containslessthanofsalt', 'sodiumalginate', 'containswheat', 'seasoningblendparmesancheesepartskimmilk', 'cheeseculture', 'salt', 'enzymes', 'sugar', 'salt', 'driedgarlic', 'sodiumcitrate', 'spice', 'enrichedm…
671	671	3965	['Cooking & Baking', 'Grocery & Gourmet Food', 'Industrial & Scientific', 'Pantry Staples', 'Nuts & Seeds', 'Pumpkin Seeds']	67.92	18.0	['shelled pumpkin seeds .', 'shelled pumpkin seeds.caution may contain shell fragments.manufactured on shared equipment in a plant that processes peanuts', 'tree nuts', 'soy', 'wheat', 'and milk products.']	['shelledpumpkinseeds', 'shelledpumpkinseedscautionmaycontainshellfragmentsmanufacturedonsharedequipmentinaplantthatprocessespeanuts', 'treenuts', 'soy', 'wheat', 'andmilkproducts']
673	673	3772	['Grocery & Gourmet Food', 'Sauces', 'Pantry Staples', 'Sauces', ' Gravies & Marinades', 'Teriyaki Sauce', 'Asian']	17.01	17.0	['water', 'coconut aminos coconut syrup', 'himalayan salt', 'balsamic vinegar', 'dates', 'orange juice concentrate', 'sea salt', 'tapioca starch', 'ginger', 'garlic', 'tamarind', 'sesame seeds', 'distilled vinegar', 'sesame oil', 'yeast extract']	['water', 'coconutaminoscoconutsyrup', 'himalayansalt', 'balsamicvinegar', 'dates', 'orangejuiceconcentrate', 'seasalt', 'tapiocastarch', 'ginger', 'garlic', 'tamarind', 'sesameseeds', 'distilledvinegar', 'sesameoil', 'yeastextract']
674	674	146	['Household & Grocery', 'Food & Snacks', 'Condiments']	9.99	9.99	['palm oil', 'dry roasted almonds']	['palm oil', 'dryroastedalmonds']
675	675	2890	['Breakfast Foods', 'Meal Replacements', 'Cold Cereals', 'All Cereal Brands', 'Weight Management', 'Grocery & Gourmet Food', 'Cereals', 'Breakfast Cereal', 'Health', 'Cold Cereal', 'Food']	14.95	11.0	['soy protein isolatesoy floursoy protein concentraterice flourcorn maltodextrinsunflower oilarabic gumnatural and flavorsucralose.']	['soyproteinisolatesoyfloursoyproteinconcentratericeflourcornmaltodextrinsunfloweroilarabicgumnaturalandflavorsucralose']
676	676	1632	['Grocery & Gourmet Food', 'Pantry Staples', 'Hot Sauce', 'Sauces', ' Gravies & Marinades']	15.0	15.0	['water', 'red peppers', 'salt', 'spices', 'acetic acid', 'garlic', 'xanthan gum', 'sodium benzoate.']	['water', 'redpeppers', 'salt', 'spices', 'aceticacid', 'garlic', 'xanthangum', 'sodiumbenzoate']
677	677	4505	['Household & Grocery', 'Food & Snacks', 'Salted Snacks']	1.69	1.69	['wasabi green peas']	['wasabigreenpeas']
678	678	1869	['Ice Cream', 'Ice Cream Novelties', 'Grocery & Gourmet Food', 'Food & Beverage', 'Frozen Foods', 'Ice Cream & Novelties', 'Frozen', 'Food']	4.49	3.97	['water', 'vanilla extract', 'chocolate chunks sugar', 'cream', 'corn starch', 'chocolate chips sugar', 'whey', 'flavor', 'artificial vanilla', 'salt', 'vanilla extract', 'interesterified soybean oil', 'salt', 'corn syrupxacontains or less of carob bean gum', 'cocoa powder', 'cellulose gel', 'skim milk', 'unsweetened chocolate', 'sugar', 'milk', 'buttermilk', 'brown sugar', 'cellulose gum.', 'mol…	['water', 'vanillaextract', 'chocolatechunkssugar', 'cream', 'cornstarch', 'chocolatechipssugar', 'whey', 'flavor', 'artificialvanilla', 'salt', 'vanillaextract', 'interesterifiedsoybeanoil', 'salt', 'cornsyrupxacontainsorlessofcarobbeangum', 'cocoapowder', 'cellulosegel', 'skimmilk', 'unsweetenedchocolate', 'sugar', 'milk', 'buttermilk', 'brownsugar', 'cellulosegum', 'molasses', 'flavor', 'monod…
679	679	3092	['Household & Grocery', 'Candy', 'Gum & Mints']	1.39	0.79	['sorbitol', 'glycerin', 'aspartame', 'xylitol', 'sucralose. phenylketonurics contains phenylalanine', 'mannitol', 'soy lecithin', 'gum base', 'sorbitol', 'gum base', 'xylitol', 'glycerin', 'and flavor less than of acesulfame potassium', 'aspartame', 'bht', 'mannitol', 'soy lecithin', 'sucralose. phenylketonurics contains phenylalanine', 'bht', 'and flavor less than of acesulfame potassium']	['sorbitol', 'glycerin', 'aspartame', 'xylitol', 'sucralosephenylketonuricscontainsphenylalanine', 'mannitol', 'soylecithin', 'gumbase', 'sorbitol', 'gumbase', 'xylitol', 'glycerin', 'andflavorlessthanofacesulfamepotassium', 'aspartame', 'bht', 'mannitol', 'soylecithin', 'sucralosephenylketonuricscontainsphenylalanine', 'bht', 'andflavorlessthanofacesulfamepotassium']
681	681	276	['Grocery & Gourmet Food', 'Snack Foods', 'Pork Rinds']	14.75	14.75	['pork skin pork skins', 'salt', 'coconut oil', 'cinnamon', 'monk fruit extract powder']	['porkskinporkskins', 'salt', 'coconutoil', 'cinnamon', 'monkfruitextractpowder']
682	682	3610	['Grocery & Gourmet Food', 'Candy & Chocolate Assortments', 'Candy & Chocolate']	13.95	13.75	['milk chocolate sugar', 'milk cocoa butter', 'chocolate', 'soy lecithin emulsifier', 'vanillin flavor']	['milkchocolatesugar', 'milkcocoabutter', 'chocolate', 'soylecithinemulsifier', 'vanillinflavor']
683	683	3806	['Grocery & Gourmet Food', 'Fruit', 'Candy & Chocolate', 'Candied & Chocolate-Covered Snacks']	24.95	24.95	['dark chocolate', 'dried cranberries']	['darkchocolate', 'driedcranberries']
684	684	1954	['Soups', ' Stocks & Broths', 'Grocery & Gourmet Food', 'Pantry Staples', 'Broths', 'Chicken', 'Canned', ' Jarred & Packaged Foods', 'Packaged Meals & Side Dishes', 'Dry Soup Mixes']	8.99	8.99	['chicken bone broth', 'chicken fat', 'salt', 'yeast extract', 'flavors', 'black pepper', 'thyme']	['chickenbonebroth', 'chickenfat', 'salt', 'yeastextract', 'flavors', 'blackpepper', 'thyme']
685	685	767	['Grocery', 'Christmas', 'Deli & Prepared Foods', 'Food & Beverage Ways To Shop', 'Hormel', 'Meat & Seafood', 'Featured Brands', 'Grocery & Gourmet Food', 'Lunch Meats', 'Salami', 'Deli Meat', 'Amazon Fresh', 'Deli Meats & Cheeses', 'Food & Beverage', 'Prepackaged Deli Meats', 'Gluten Free', 'Special Diets', 'Holiday Shop', 'Fresh Food', 'Deli', 'Food']	4.54	2.94	['salt', 'lime juice concentrate', 'turbinado sugar', 'maltodextrin', 'flavoring', 'contains or less of water', 'lactic acid starter culture', 'beef and pork', 'celery juice powder', 'cherry powder', 'spices']	['salt', 'limejuiceconcentrate', 'turbinadosugar', 'maltodextrin', 'flavoring', 'containsorlessofwater', 'lacticacidstarterculture', 'beefandpork', 'celeryjuicepowder', 'cherrypowder', 'spices']
686	686	2367	['Grocery & Gourmet Food', 'Salmon', 'Meat', ' Poultry & Seafood', 'Pantry Staples', 'Seafood', 'Canned', ' Jarred & Packaged Foods']	21.0	21.0	['salmon', 'water', 'sunflower oil', 'salt', 'sugar', 'modified food starch', 'lemon juice', 'vinegar', 'pepper', 'xanthan gum', 'citric acid', 'lime', 'pepper flavor.']	['salmon', 'water', 'sunfloweroil', 'salt', 'sugar', 'modifiedfoodstarch', 'lemonjuice', 'vinegar', 'pepper', 'xanthangum', 'citricacid', 'lime', 'pepperflavor']
687	687	2603	['Grocery & Gourmet Food', 'Cookies', 'Cookie Assortments', 'Butter', 'Breads & Bakery', 'Nut']	32.38	9.76	['wheat flour', 'candy powder', 'butter', 'almonds', 'salt', 'raising agents sodiumbicarbonate.', 'wheat flour', 'brown sugar', 'butter', 'almonds', 'sea salt', 'leavening sodium hydrogen carbonate.contains wheat', 'milk and almonds. produced in an environment also involved in eggs', 'soys and sesame and other tree nut processing. packaged in a protective atmosphere.', 'wheat flour', 'brown sugar…	['wheatflour', 'candypowder', 'butter', 'almonds', 'salt', 'raisingagentssodiumbicarbonate', 'wheatflour', 'brownsugar', 'butter', 'almonds', 'seasalt', 'leaveningsodiumhydrogencarbonatecontainswheat', 'milkandalmondsproducedinanenvironmentalsoinvolvedineggs', 'soysandsesameandothertreenutprocessingpackagedinaprotectiveatmosphere', 'wheatflour', 'brownsugar', 'butter', 'almonds', 'salt']
689	689	3205	['Grocery', 'Breakfast Foods', 'Grocery & Gourmet Food', 'Breakfast & Cereal Bars', 'Cereal']	7.01	4.99	['whole grain blend rolled oats', 'rye flakes', 'enriched flour wheat flour', 'niacin', 'reduced iron', 'thiamin mononitrate', 'riboflavin', 'folic acid', 'sugar', 'canola oil', 'whole grain wheat flour', 'dried cranberries', 'invert sugar', 'malt syrup', 'baking soda', 'salt', 'dried orange peel', 'soy lecithin', 'flavor', 'disodium pyrophosphate', 'datem', 'ferric orthophosphate', 'niacinamide'…	['wholegrainblendrolledoats', 'ryeflakes', 'enrichedflourwheatflour', 'niacin', 'reducediron', 'thiaminmononitrate', 'riboflavin', 'folicacid', 'sugar', 'canolaoil', 'wholegrainwheatflour', 'driedcranberries', 'invertsugar', 'maltsyrup', 'bakingsoda', 'salt', 'driedorangepeel', 'soylecithin', 'flavor', 'disodiumpyrophosphate', 'datem', 'ferricorthophosphate', 'niacinamide', 'pyridoxinehydrochlori…
690	690	2147	['Grocery & Gourmet Food', 'Sauces', 'Pantry Staples', 'Sauces', ' Gravies & Marinades', 'Asian']	8.55	8.52	['water', 'salt', 'wheat gluten', 'wheat', 'and less than of wheat bran', 'sugar', 'acetic acid', 'flavor', 'disodium inosinate', 'disodium guanylate', 'dextrose', 'caramel color.']	['water', 'salt', 'wheatgluten', 'wheat', 'andlessthanofwheatbran', 'sugar', 'aceticacid', 'flavor', 'disodiuminosinate', 'disodiumguanylate', 'dextrose', 'caramelcolor']
691	691	2910	['Chewy & Hard Candy', 'Non-Chocolates', 'Household & Grocery', 'Candy', 'Household and Grocery']	1.39	1.25	['red', 'blue', 'yellow .', 'and less than of malic acid', 'red lake', 'blue lake', 'dextrose', 'flavors', 'glycerin', 'corn syrup', 'carmine', 'gelatin', 'confectioners glaze', 'carnauba wax', 'dextrose', 'sugar', 'corn syrup', 'and less than of malic acid', 'gelatin', 'confectioners glaze', 'glycerin', 'citric acid', 'carnauba wax', 'flavors', 'added', 'carmine', 'blue', 'blue lake', 'blue lake…	['red', 'blue', 'yellow', 'andlessthanofmalicacid', 'redlake', 'bluelake', 'dextrose', 'flavors', 'glycerin', 'cornsyrup', 'carmine', 'gelatin', 'confectionersglaze', 'carnaubawax', 'dextrose', 'sugar', 'cornsyrup', 'andlessthanofmalicacid', 'gelatin', 'confectionersglaze', 'glycerin', 'citricacid', 'carnaubawax', 'flavors', 'added', 'carmine', 'blue', 'bluelake', 'bluelake', 'red', 'redlake', 'y…
692	692	422	['Grocery & Gourmet Food', 'Deli & Prepared Foods']	62.9	62.9	['egg', 'water', 'canola oil', 'modified cornstarch', 'potato flakes potatoes', 'monoglycerides', 'sodium acid pyrophosphate', 'citric acid', 'sodium bisulfite and bha', 'cultured dextrose', 'chicken base chicken meat in chicken broth chicken meat', 'chicken broth', 'chicken fat', 'modified food starch andor rice flour', 'salt', 'salt', 'hydrolyzed corn soy protein', 'sugar', 'flavorings', 'autol…	['egg', 'water', 'canolaoil', 'modifiedcornstarch', 'potatoflakespotatoes', 'monoglycerides', 'sodiumacidpyrophosphate', 'citricacid', 'sodiumbisulfiteandbha', 'cultureddextrose', 'chickenbasechickenmeatinchickenbrothchickenmeat', 'chickenbroth', 'chickenfat', 'modifiedfoodstarchandorriceflour', 'salt', 'salt', 'hydrolyzedcornsoyprotein', 'sugar', 'flavorings', 'autolyzedyeastextract', 'potatoflo…
693	693	1413	['Cooking & Baking', 'Breadcrumbs & Seasoned Coatings', 'Grocery & Gourmet Food', 'Pantry Staples', 'Breadcrumbs']	29.02	29.02	['enriched flour flour', 'malted barley', 'niacin', 'ferrous sulfate', 'thiamin mononitrate', 'riboflavin', 'folic acid', 'high fructose corn syrup', 'corn syrup', 'partiallyhydrogenated vegetable oil water', 'salt', 'garlic', 'onion', 'spices', 'yeast', 'honey', 'molasses', 'sugar', 'wheat gluten', 'whey...']	['enrichedflourflour', 'maltedbarley', 'niacin', 'ferroussulfate', 'thiaminmononitrate', 'riboflavin', 'folicacid', 'highfructosecornsyrup', 'cornsyrup', 'partiallyhydrogenatedvegetableoilwater', 'salt', 'garlic', 'onion', 'spices', 'yeast', 'honey', 'molasses', 'sugar', 'wheatgluten', 'whey']
694	694	3522	['Home & Garden', 'Grocery & Gourmet Food', 'Hard Candy', 'Candy', ' Gum & Chocolate', 'Food & Beverages', 'Beauty & Personal Care', 'Breath Fresheners', 'Candy & Chocolate', 'Oral Care', 'Hard Candy & Lollipops', 'Mints']	37.53	18.39	['gel cap vegan gel cap', 'sunflower oil', 'peppermint oil', 'parsley oil', 'purified water', 'starch', 'glycerin. peppermint mint sucrose', 'peppermint', 'magnesium stearate', 'silicon dioxide']	['gelcapvegangelcap', 'sunfloweroil', 'peppermintoil', 'parsleyoil', 'purifiedwater', 'starch', 'glycerinpeppermintmintsucrose', 'peppermint', 'magnesiumstearate', 'silicondioxide']
697	697	4508	['Household & Grocery', 'Household Grocery', 'Hardware', 'Surge Protectors']	19.79	17.99	['service entrance or antenna.note usb charging ports may not charge all devices. some devices require a proprietary usb power supply.specificationselectrical rating v', 'oklahoma city', 'smartphone', 'ensuring surge protection for your electronic equipment.for limited lifetime warranty and instructions', 'lg', 'camera and more usb charging portscharge two usb devices directly from the power sour…	['serviceentranceorantennanoteusbchargingportsmaynotchargealldevicessomedevicesrequireaproprietaryusbpowersupplyspecificationselectricalratingv', 'oklahomacity', 'smartphone', 'ensuringsurgeprotectionforyourelectronicequipmentforlimitedlifetimewarrantyandinstructions', 'lg', 'cameraandmoreusbchargingportschargetwousbdevicesdirectlyfromthepowersourceadapterspacedoutletforbulkypoweradapterstwistloc…
698	698	3792	['Pastries & Bakery', 'Grocery & Gourmet Food', 'Croissants', 'Breads & Bakery']	14.99	13.99	['dough wheat flour', 'vegetable oils palm oil', 'sunflower oil', 'cotton seed oil', 'rapeseed oil', 'sugar', 'mono and diglycerides of fatty acids', 'egg yolk', 'corn syrup', 'yeast', 'salt', 'vanillin', 'milk proteins', 'calcium propionate . vanilla flavour filling sugar', 'palm oil', 'skimmed dry milk', 'dextrose', 'ethyl alcohol', 'dried egg yolks', 'emulsifiers polyglycerol esters of fatty a…	['doughwheatflour', 'palm oil', 'sunfloweroil', 'cottonseedoil', 'rapeseedoil', 'sugar', 'monoanddiglyceridesoffattyacids', 'eggyolk', 'cornsyrup', 'yeast', 'salt', 'vanillin', 'milkproteins', 'calciumpropionatevanillaflavourfillingsugar', 'palm oil', 'skimmeddrymilk', 'dextrose', 'ethylalcohol', 'driedeggyolks', 'emulsifierspolyglycerolestersoffattyacids', 'cellulosegum', 'acidityregulatorsdisod…
700	700	574	['Baby Products', 'Grocery & Gourmet Food', 'Baby Foods', 'Meals', 'Feeding']	15.48	14.88	['apple puree', 'blueberry puree', 'spinach puree', 'vitamin c .']	['applepuree', 'blueberrypuree', 'spinachpuree', 'vitaminc']
701	701	574	['Baby Products', 'Breakfast Foods', 'Grocery & Gourmet Food', 'Cereals', 'Baby Foods', 'Cereal', 'Oatmeal', 'Feeding']	16.43	9.4	['whole grain oat flour and oat flour', 'apple flakes', 'apple flavored bits apple', 'corn starch', 'calcium carbonate', 'and less than of potassium phosphate', 'sunflower lecithin', 'ascorbic acid', 'electrolytic iron', 'cinnamon', 'zinc sulfate', 'alpha tocopheryl acetate', 'niacinamide', 'riboflavin', 'thiamin mononitrate', 'pyridoxine hydrochloride', 'vitamin b', 'folic acid.', 'whole grain o…	['wholegrainoatflourandoatflour', 'appleflakes', 'appleflavoredbitsapple', 'cornstarch', 'calciumcarbonate', 'andlessthanofpotassiumphosphate', 'sunflowerlecithin', 'ascorbicacid', 'electrolyticiron', 'cinnamon', 'zincsulfate', 'alphatocopherylacetate', 'niacinamide', 'riboflavin', 'thiaminmononitrate', 'pyridoxinehydrochloride', 'vitaminb', 'folicacid', 'wholegrainoatflourandoatflour', 'applefla…
702	702	2910	['Grocery & Gourmet Food', 'Candy & Chocolate', 'Candy & Chocolate Bars']	4.36	1.94	['semisweet chocolate sugar', 'chocolate', 'cocoa butter', 'milkfat', 'soy lecithin', 'flavors.']	['semisweetchocolatesugar', 'chocolate', 'cocoabutter', 'milkfat', 'soylecithin', 'flavors']
703	703	231	['Chewing & Bubble Gum', 'Grocery & Gourmet Food', 'Candy & Chocolate']	32.34	23.49	['xylitol', 'gum base', 'gum arabic', 'flavors', 'carnauba wax', 'tocopherols']	['xylitol', 'gumbase', 'gumarabic', 'flavors', 'carnaubawax', 'tocopherols']
705	705	3382	['Cooking & Baking', 'Grocery & Gourmet Food', 'Cooking Oils', ' Vinegars & Sprays', 'Oils', 'Pantry Staples', 'Coconut']	12.95	12.95	['coconut flakes']	['coconutflakes']
706	706	916	['Shirataki', 'Grocery & Gourmet Food', 'Pantry Staples', 'Pasta & Noodles', 'Noodles']	22.59	22.59	['purified water', 'highquality konjac flour']	['purifiedwater', 'highqualitykonjacflour']
707	707	471	['Grocery', 'Meals & Entrees', 'Frozen Dinners & Meals', 'Frozen', 'Nestle', 'Featured Brands', 'Nestle Usa', 'Grocery & Gourmet Food', 'Lean Cuisine', 'Food & Beverage', 'Snack Foods', 'Frozen Foods', 'Packaged Foods', 'Beef', 'Frozen Meals', 'Frozen Meals & Entrees', 'Jerky & Dried Meats', 'Food']	67.56	2.5	['water', 'soybean oil', 'celery', 'salt', 'cornstarch', 'seasoning soy sauce water', 'soybeans', 'wheat', 'salt', 'autolyzed yeast extract', 'dextrose', 'soybean oil', 'hydrolyzed wheat gluten', 'or less of tomato puree water', 'beef broth', 'celery', 'or less of butter cream', 'carrot extract', 'portabella mushrooms', 'potassium chloride', 'butter cream', 'salt', '', 'dextrose', 'seasoning', 'c…	['water', 'soybeanoil', 'celery', 'salt', 'cornstarch', 'seasoningsoysaucewater', 'soybeans', 'wheat', 'salt', 'autolyzedyeastextract', 'dextrose', 'soybeanoil', 'hydrolyzedwheatgluten', 'orlessoftomatopureewater', 'beefbroth', 'celery', 'orlessofbuttercream', 'carrotextract', 'portabellamushrooms', 'potassiumchloride', 'buttercream', 'salt', '', 'dextrose', 'seasoning', 'cornsyrup', 'buttercream…
708	708	2446	['Pastries & Bakery', 'Grocery', 'Grocery & Gourmet Food', 'Breakfast Bakery', 'Pastries', 'Breads & Bakery']	4.96	4.96	['gluten free flour potato', 'tapioca', 'white rice', 'brown rice', 'sorghum', 'notransfat margarine soybean oil', 'water', 'mono diglycerides', 'soybean lecithin', 'sodium benzoate as preservative', 'lactic acid', 'butter', 'colored with beta carotene', 'vitamin a palmitate added', 'sugar', 'eggs', 'water', 'cocoa', 'coffee', 'dry yeast', 'pure vanilla extract', 'pure vanilla powder', 'confectio…	['glutenfreeflourpotato', 'tapioca', 'whiterice', 'brownrice', 'sorghum', 'notransfatmargarinesoybeanoil', 'water', 'monodiglycerides', 'soybeanlecithin', 'sodiumbenzoateaspreservative', 'lacticacid', 'butter', 'coloredwithbetacarotene', 'vitaminapalmitateadded', 'sugar', 'eggs', 'water', 'cocoa', 'coffee', 'dryyeast', 'purevanillaextract', 'purevanillapowder', 'confectionerssugar', 'xanthan', 'e…
709	709	4022	['Home & Garden', 'Grocery & Gourmet Food', 'Macaroni & Cheese', 'Food & Beverages', 'Pantry Staples', 'Canned', ' Jarred & Packaged Foods', 'Prepared Foods', 'Packaged Meals & Side Dishes']	31.76	10.68	['enriched semolina', 'semolina', 'iron', 'and b vitamins niacin', 'thiamin mononitrate', 'riboflavin', 'folic acid', 'inulin', 'wheat gluten', 'xanthan gum', 'pectin', 'potassium chloride.']	['enrichedsemolina', 'semolina', 'iron', 'andbvitaminsniacin', 'thiaminmononitrate', 'riboflavin', 'folicacid', 'inulin', 'wheatgluten', 'xanthangum', 'pectin', 'potassiumchloride']
711	711	1477	['Grocery & Gourmet Food', 'Food & Beverage Gifts', 'Candy & Chocolate Gifts']	32.99	27.0	['sugar', 'wheat syrup', 'water', 'hydrogenated coconut oil', 'dextrose', 'sorbitol', 'gelatin', 'citric acid', 'flavor', 'glycerol monostearate', 'red . produced in a facility that also processes milk.']	['sugar', 'wheatsyrup', 'water', 'hydrogenatedcoconutoil', 'dextrose', 'sorbitol', 'gelatin', 'citricacid', 'flavor', 'glycerolmonostearate', 'redproducedinafacilitythatalsoprocessesmilk']
712	712	1864	['Baby Products', 'Grocery & Gourmet Food', 'Baby Foods', 'Baby Formula', 'Feeding']	22.97	22.97	['skim milk powder', 'vegetable oils palm or palm olein', 'soy', 'coconut', 'high oleic', 'glucose syrup solids', 'maltodextrin', 'less than mortierella alpina oil', 'crypthecodinium cohnii oil', 'mixed tocopherol concentrate', 'soy lecithin', 'vitamin a palmitate', 'vitamin d', 'vitamin e', 'vitamin k', 'ascorbyl palmitate', 'betacarotene', 'thiamine hydrochloride', 'riboflavin', 'pyridoxine hyd…	['skimmilkpowder', 'palm oil', 'soy', 'coconut', 'higholeic', 'glucosesyrupsolids', 'maltodextrin', 'lessthanmortierellaalpinaoil', 'crypthecodiniumcohniioil', 'mixedtocopherolconcentrate', 'soylecithin', 'vitaminapalmitate', 'vitamind', 'vitamine', 'vitamink', 'ascorbylpalmitate', 'betacarotene', 'thiaminehydrochloride', 'riboflavin', 'pyridoxinehydrochloride', 'cyanocobalamin', 'niacinamide', '…
715	715	668	['Water', 'Grocery & Gourmet Food', 'Flavored Water', 'Beverages', 'Bottled Beverages', ' Water & Drink Mixes']	6.38	6.38	['water', 'citric acid', 'sodium hexametaphosphate', 'flavor', 'salt', 'potassium sorbate', 'potassium citrate', 'sodium citrate', 'ascorbic acid', 'sucralose', 'acesulfame potassium', 'calcium disodium', 'edta', 'calcium pantothenate', 'niacinamide', 'vitamin e acetate', 'pyridoxine hydrochloride .']	['water', 'citricacid', 'sodiumhexametaphosphate', 'flavor', 'salt', 'potassiumsorbate', 'potassiumcitrate', 'sodiumcitrate', 'ascorbicacid', 'sucralose', 'acesulfamepotassium', 'calciumdisodium', 'edta', 'calciumpantothenate', 'niacinamide', 'vitamineacetate', 'pyridoxinehydrochloride']
717	717	3184	['Grocery', 'Easter', 'Sausage Bacon', 'Meats', 'Sausages', 'Meat & Seafood', 'Specialty Diets', 'Prepared Meals', 'Frozen', 'Bacon & Sausages', 'Sausage & Bacon', 'Grocery & Gourmet Food', 'Amazon Fresh', 'Food & Beverage', 'Hot Dogs & Sausages', 'Gluten Free Foods', 'Holiday Shop', 'Fresh Food', 'Meat', ' Seafood & Poultry', 'Food']	3.69	3.49	['dextrose', 'citric acid', 'monosodium glutamate', 'water and less than of the following pork broth with flavorings', 'water and less than of the following pork broth with flavorings', 'collagen casing', 'propyl gallate', 'flavorings', 'dextrose', 'salt', 'flavorings', 'monosodium glutamate', 'salt', 'corn syrup', 'propyl gallate', 'maple syrup', 'collagen casing.', 'pork', 'water', 'salt', 'map…	['dextrose', 'citricacid', 'monosodiumglutamate', 'waterandlessthanofthefollowingporkbrothwithflavorings', 'waterandlessthanofthefollowingporkbrothwithflavorings', 'collagencasing', 'propylgallate', 'flavorings', 'dextrose', 'salt', 'flavorings', 'monosodiumglutamate', 'salt', 'cornsyrup', 'propylgallate', 'maplesyrup', 'collagencasing', 'pork', 'water', 'salt', 'maplesyrup', 'flavorings', 'dextr…
718	718	1650	['Breakfast Foods', 'Grocery & Gourmet Food', 'Toaster Pastries']	11.27	11.27	['enriched flour wheat flour', 'niacin', 'reduced iron', 'vitamin b thiamin mononitrate', 'vitamin b riboflavin', 'folic acid', 'corn syrup', 'high fructose corn syrup', 'dextrose', 'soybean and palm oil', 'sugar', 'cracker meal', 'contains two percent or less of wheat starch', 'salt', 'dried strawberries', 'dried pears', 'dried apples', 'leavening baking soda', 'sodium acid pyrophosphate', 'mono…	['enrichedflourwheatflour', 'niacin', 'reducediron', 'vitaminbthiaminmononitrate', 'vitaminbriboflavin', 'folicacid', 'cornsyrup', 'highfructosecornsyrup', 'dextrose', 'palm oil', 'sugar', 'crackermeal', 'containstwopercentorlessofwheatstarch', 'salt', 'driedstrawberries', 'driedpears', 'driedapples', 'leaveningbakingsoda', 'sodiumacidpyrophosphate', 'monocalciumphosphate', 'citricacid', 'milledc…
720	720	1981	['Grocery & Gourmet Food', 'Snack Foods', 'Bars']	29.88	29.88	['coconut', 'soluble fiber', 'erythritol', 'tapioca syrup', 'unsweetened chocolate', 'inulin', 'cocoa butter', 'extra virgin coconut oil', 'chia seed', 'sea salt', 'vanilla extract', 'stevia extract', 'bacillus coagulans', 'rosemary extract. contains coconut made on equipment shared with peanuts', 'tree nuts', 'soy and dairy.']	['coconut', 'solublefiber', 'erythritol', 'tapiocasyrup', 'unsweetenedchocolate', 'inulin', 'cocoabutter', 'extravirgincoconutoil', 'chiaseed', 'seasalt', 'vanillaextract', 'steviaextract', 'bacilluscoagulans', 'rosemaryextractcontainscoconutmadeonequipmentsharedwithpeanuts', 'treenuts', 'soyanddairy']
721	721	1023	['Cooking & Baking', 'Grocery & Gourmet Food', 'Baking Mixes', 'Pantry Staples', 'Pancakes & Waffles']	11.18	10.38	['almond flour', 'eggs', 'tigernut flour', 'coconut flour', 'cassava starch', 'buttermilk', 'leavening monocalcium phosphate', 'sodium bicarbonate', 'salt', 'spice.']	['almondflour', 'eggs', 'tigernutflour', 'coconutflour', 'cassavastarch', 'buttermilk', 'leaveningmonocalciumphosphate', 'sodiumbicarbonate', 'salt', 'spice']
722	722	436	['Energy & Nutritional Bars', 'Grocery & Gourmet Food', 'Sports Nutrition', 'Health & Household', 'Nutrition Bars', 'Cereals & Granolas', 'Protein Bars', 'Food', 'Bars']	24.99	11.24	['wildflower honey', 'sea salt', 'pumpkin seeds', 'wildflower honey', 'milled quinoa', 'coconut oil', 'sea salt. allergens contains coconut. produced on equipment that also processes tree nuts', 'sunflower seeds', 'soy', 'and milk.', 'milled quinoa', 'coconut oil', 'pumpkin seeds']	['wildflowerhoney', 'seasalt', 'pumpkinseeds', 'wildflowerhoney', 'milledquinoa', 'coconutoil', 'seasaltallergenscontainscoconutproducedonequipmentthatalsoprocessestreenuts', 'sunflowerseeds', 'soy', 'andmilk', 'milledquinoa', 'coconutoil', 'pumpkinseeds']
723	723	2639	['Cooking & Baking', 'Honey', 'Syrups', ' Sugars & Sweeteners', 'Meal Solutions', ' Grains & Pasta', 'Grocery & Gourmet Food', 'Superfoods', 'Health', 'Pantry Staples', 'Superfoods Cleanses', 'Condiments', ' Sauces & Spices', 'Natural Alternatives', 'Food']	19.99	14.99	['manuka honey', 'new zealand native bush honey']	['manukahoney', 'newzealandnativebushhoney']
724	724	4363	['Soups', ' Stocks & Broths', 'Grocery & Gourmet Food', 'Pantry Staples', 'Vegetable Soups']	44.28	44.28	['filtered water', 'yellow split peas', 'red lentils', 'carrots', 'tomato puree', 'extra virgin olive oil', 'shallots', 'garlic', 'ginger', 'sea salt', 'spices', 'turmeric', 'black pepper.', 'filtered water', 'yellow split peas', 'red lentils', 'carrots', 'tomato pure', 'extra virgin olive oil', 'shallots', 'garlic', 'ginger', 'sea salt', 'spices', 'turmeric', 'black pepper.']	['filteredwater', 'yellowsplitpeas', 'redlentils', 'carrots', 'tomatopuree', 'extravirginoliveoil', 'shallots', 'garlic', 'ginger', 'seasalt', 'spices', 'turmeric', 'blackpepper', 'filteredwater', 'yellowsplitpeas', 'redlentils', 'carrots', 'tomatopure', 'extravirginoliveoil', 'shallots', 'garlic', 'ginger', 'seasalt', 'spices', 'turmeric', 'blackpepper']
725	725	4258	['Breakfast Foods', 'Grocery & Gourmet Food', 'Breakfast & Cereal Bars']	8.14	7.69	['na', 'gluten free rolled oats', 'brown rice syrup', 'brown rice', 'filtered water', 'earth balance oil blend palm fruit', 'canola and olive oils', 'filtered water', 'pure salt', 'flavor derived from corn', 'no msg', 'no alcohol', 'no gluten', 'sunflower lecithin', 'lactic acid nondairy', 'derived from sugar beets and colored with annatto extract', 'sucanat', 'peanut butter', 'raspberry jam', 'x…	['na', 'glutenfreerolledoats', 'brownricesyrup', 'brownrice', 'filteredwater', 'palm oil', 'canolaandoliveoils', 'filteredwater', 'puresalt', 'flavorderivedfromcorn', 'nomsg', 'noalcohol', 'nogluten', 'sunflowerlecithin', 'lacticacidnondairy', 'derivedfromsugarbeetsandcoloredwithannattoextract', 'sucanat', 'peanutbutter', 'raspberryjam', 'xanthangumcontainspeanutsmaycontaintracesof']
726	726	1160	['Cooking & Baking', 'Grocery & Gourmet Food', 'Peanuts', 'Pantry Staples', 'Nuts & Seeds']	8.89	8.89	['peanuts', 'sugar', 'vinegar', 'cayenne pepper', 'salt', 'garlic powder. contains peanut ingredients.']	['peanuts', 'sugar', 'vinegar', 'cayennepepper', 'salt', 'garlicpowdercontainspeanutingredients']
727	727	4505	['Food Snacks', 'Household & Grocery', 'Household Grocery', 'Food & Snacks', 'Household and Grocery', 'Food and Snacks', 'Condiments']	3.19	2.23	['salt', 'molasses', 'roasted peanuts', 'sugar', 'hydrogenated vegetable oils', 'salt', 'molasses', 'contains peanuts.nutrition factsserving size tbspservings per container nutrientamount per serving daily valuecaloriessaturated fat.gsodiummgsugarsgproteing', 'hydrogenated vegetable oils', 'contains peanuts.', 'roasted peanuts', 'contains peanuts.nutrition factsserving size tbspservings per conta…	['salt', 'molasses', 'roastedpeanuts', 'sugar', 'hydrogenatedvegetableoils', 'salt', 'molasses', 'containspeanutsnutritionfactsservingsizetbspservingspercontainernutrientamountperservingdailyvaluecaloriessaturatedfatgsodiummgsugarsgproteing', 'hydrogenatedvegetableoils', 'containspeanuts', 'roastedpeanuts', 'containspeanutsnutritionfactsservingsizetbspservingspercontainernutrientamountperservingd…
728	728	1559	['Mexican Seasoning', 'Grocery & Gourmet Food', 'Herbs', ' Spices & Seasonings', 'Pantry Staples', 'Mixed Spices & Seasonings']	125.0	125.0	['salt', 'spices', 'garlic', 'paprika', 'and onion.']	['salt', 'spices', 'garlic', 'paprika', 'andonion']
729	729	14	['Grocery', 'Granola', 'Granola Muesli', 'Cold Cereals', 'Cereals', 'Health', 'Protein Supplements', 'Breakfast Foods', 'Grocery & Gourmet Food', 'Breakfast Cereal', 'Cereal Granola', 'Breakfast & Cereal', 'Active Nutrition', 'Cereal & Granola', 'Granola & Muesli', 'Food']	69.16	3.98	['honey', 'sunflower oil', 'whole grain rolled oats', 'almonds', 'nonfat dry milk', 'whey', 'tocopherols', 'flavor', 'flavor', 'brown sugar', 'inulin', 'whole grain rolled oats', 'whole grain rolled wheat', 'nonfat dry milk', 'brown sugar', 'sunflower oil tocopherols', 'inulin', 'mixed tocopherols .', 'whole grain rolled wheat', 'canola oil', 'whey', 'honey', 'mixed tocopherols .', 'canola oil', …	['honey', 'sunfloweroil', 'wholegrainrolledoats', 'almonds', 'nonfatdrymilk', 'whey', 'tocopherols', 'flavor', 'flavor', 'brownsugar', 'inulin', 'wholegrainrolledoats', 'wholegrainrolledwheat', 'nonfatdrymilk', 'brownsugar', 'sunfloweroiltocopherols', 'inulin', 'mixedtocopherols', 'wholegrainrolledwheat', 'canolaoil', 'whey', 'honey', 'mixedtocopherols', 'canolaoil', 'flavor', 'wholegrainrolledoa…
730	730	1886	['Grocery & Gourmet Food', 'Fresh Pasta & Sauces', 'Deli & Prepared Foods', 'Sauces', 'Meal Solutions', ' Grains Pasta', 'Food']	59.94	7.72	['plum tomatoes', 'onions', 'extra virgin olive oil', 'roasted garlic', 'carrots', 'basil', 'salt', 'spices', 'garlic', 'red wine vinegar.']	['plumtomatoes', 'onions', 'extravirginoliveoil', 'roastedgarlic', 'carrots', 'basil', 'salt', 'spices', 'garlic', 'redwinevinegar']
731	731	3609	['Dried Fruits', 'Grocery & Gourmet Food', 'Dried Fruits & Vegetables', 'Produce', 'Dried Prunes']	16.57	14.57	['prunes', 'potassium sorbate']	['prunes', 'potassiumsorbate']
732	732	3358	['Single-Serve Cups & Pods', 'Grocery & Gourmet Food', 'Single-Serve Capsules & Pods', 'Coffee', ' Tea & Cocoa', 'Beverages', 'Coffee', 'Food']	18.25	12.57	['a passion for great coffee for over years', 'artificial flavoring.', 'for use in all single serve brewing systems', 'arabica coffee', 'one of victor allens coffees most popular', 'arabica coffee', 'including keurig .', 'artificial flavoring. enjoy the taste of toasted hazelnuts in every sip']	['apassionforgreatcoffeeforoveryears', 'artificialflavoring', 'foruseinallsingleservebrewingsystems', 'arabicacoffee', 'oneofvictorallenscoffeesmostpopular', 'arabicacoffee', 'includingkeurig', 'artificialflavoringenjoythetasteoftoastedhazelnutsineverysip']
733	733	1562	['Grocery & Gourmet Food', 'Amazon Fresh', 'Sauces', 'Pantry Staples', 'Sauces', ' Gravies & Marinades', 'Worcestershire Sauce']	2.49	2.49	['white vinegar molasses filtered water cane sugar salt caramel organic garlic powder black pepper allspice nutmeg cloves ginger cayenne peppers xanthan gum']	['whitevinegarmolassesfilteredwatercanesugarsaltcaramelorganicgarlicpowderblackpepperallspicenutmegclovesgingercayennepeppersxanthangum']
734	734	1822	['Cooking & Baking', 'Grocery & Gourmet Food', 'Extracts & Flavoring', 'Pantry Staples']	22.95	10.83	['alcohol', 'water', 'hazelnut extractives', 'and caramel']	['alcohol', 'water', 'hazelnutextractives', 'andcaramel']
735	735	776	['Grocery', 'Cooking & Baking', 'Baking & Cooking Essentials', 'Baking Mixes', 'Pancakes', ' Waffles & Baking Mixes', 'Pancake Mixes', ' Waffle Mixes & Syrup', 'Baking Essentials', 'Pancake Waffle Mixes', 'All Pancake Waffle Mixes', 'Grocery & Gourmet Food', 'Pantry Staples', 'Food & Beverage', 'Breakfast & Cereal', 'Pancakes & Waffles', 'Baking', 'Food']	17.64	1.99	['enriched bleached flour wheat flour', 'malted barley flour', 'niacin', 'reduced iron', 'thiamin mononitrate', 'riboflavin', 'folic acid', 'whole wheat flour', 'sugar', 'dextrose', 'leavening baking soda', 'sodium aluminum sulfate', 'monocalcium phosphate', 'defatted soy flour', 'salt', 'soybean oil', 'honey powder', 'food starchmodified']	['enrichedbleachedflourwheatflour', 'maltedbarleyflour', 'niacin', 'reducediron', 'thiaminmononitrate', 'riboflavin', 'folicacid', 'wholewheatflour', 'sugar', 'dextrose', 'leaveningbakingsoda', 'sodiumaluminumsulfate', 'monocalciumphosphate', 'defattedsoyflour', 'salt', 'soybeanoil', 'honeypowder', 'foodstarchmodified']
736	736	2389	['Grocery & Gourmet Food', 'Food & Beverage Gifts', 'Herb', ' Spice & Seasoning Gifts']	12.75	12.0	['garlic', 'onion', 'aleppo chili', 'mustard seed', 'paprika', 'black pepper', 'piri piri pepper', 'white pepper']	['garlic', 'onion', 'aleppochili', 'mustardseed', 'paprika', 'blackpepper', 'piripiripepper', 'whitepepper']
737	737	233	['Grocery & Gourmet Food', 'Ham', 'Meat & Seafood', 'Pork', 'Fresh Food', 'Food', 'Meat', ' Seafood & Poultry']	14.99	14.99	['cured with salt', 'sodium nitrite.', 'cured with salt', 'white sugar', 'brown sugar', 'sodium nitrate', 'pepper', 'pepper', 'sodium nitrate', 'white sugar', 'brown sugar']	['curedwithsalt', 'sodiumnitrite', 'curedwithsalt', 'whitesugar', 'brownsugar', 'sodiumnitrate', 'pepper', 'pepper', 'sodiumnitrate', 'whitesugar', 'brownsugar']
738	738	2484	['Chili Peppers', 'Grocery & Gourmet Food', 'Fresh Vegetables', 'Produce', 'Peppers']	7.49	6.99	['ghost chili peppers']	['ghostchilipeppers']
739	739	4379	['Grocery', 'Italian Seasoning', 'Grocery & Gourmet Food', 'Herbs', ' Spices & Seasonings', 'Pantry Staples', 'Mixed Spices & Seasonings']	10.6	10.6	['sugar', 'salt', 'onion', 'modified corn starch', 'spices and herbs including basil', 'marjoram', 'black pepper', 'and red pepper', 'garlic', 'red bell peppers', 'and sunflower oil.']	['sugar', 'salt', 'onion', 'modifiedcornstarch', 'spicesandherbsincludingbasil', 'marjoram', 'blackpepper', 'andredpepper', 'garlic', 'redbellpeppers', 'andsunfloweroil']
740	740	1880	['Grocery & Gourmet Food', 'Deli & Prepared Foods', 'Macaroni & Cheese', 'Entrees', 'Pantry Staples', 'Canned', ' Jarred & Packaged Foods', 'Packaged Meals & Side Dishes']	22.99	1.69	['na', 'pasta wheat flour', 'whole grain wheat flour', 'cheddar', 'monterey jack', 'and parmesan cheeses cultured pasteurized milk', 'salt', 'nonanimal enzymes', 'corn starch', 'nonfat milk', 'butter pasteurized cream', 'salt', 'whey', 'salt', 'ricotta cheese whey', 'butter pasteurized cream', 'salt', 'nonfat milk', 'lactic acid', 'salt', 'cultured pasteurized whole milk', 'sodium phosphate', 'an…	['na', 'pastawheatflour', 'wholegrainwheatflour', 'cheddar', 'montereyjack', 'andparmesancheesesculturedpasteurizedmilk', 'salt', 'nonanimalenzymes', 'cornstarch', 'nonfatmilk', 'butterpasteurizedcream', 'salt', 'whey', 'salt', 'ricottacheesewhey', 'butterpasteurizedcream', 'salt', 'nonfatmilk', 'lacticacid', 'salt', 'culturedpasteurizedwholemilk', 'sodiumphosphate', 'annattoextract', 'onionpowde…
743	743	1153	['Dried Beans', ' Grains & Rice', 'Grocery', 'Home & Garden', 'Dried Grains & Rice', 'Food & Beverages', 'Pasta Noodles', 'Grains & Rice', 'Grains & Pasta', 'Grocery & Gourmet Food', 'Pantry Staples', 'Couscous', 'Meal Solutions', ' Grains Pasta', 'Food']	16.99	10.0	['wheat flour', 'paprica', 'spainach.']	['wheatflour', 'paprica', 'spainach']
744	744	279	['Cooking & Baking', 'Walnuts', 'Nuts', 'All Keto Diet', 'Health', 'Nuts', ' Trail Mix Seeds', 'Gluten-Free Foods', 'Nuts & Trail Mixes', 'Snacks', ' Cookies Chips', 'Grocery & Gourmet Food', 'Pantry Staples', 'Nuts & Seeds', 'Keto Diet', 'Snacks', ' Cookies & Chips', 'Food']	11.1	6.03	['walnuts']	['walnuts']
745	745	1486	['Grocery & Gourmet Food', 'Beauty & Personal Care', 'Coffee', ' Tea & Cocoa', 'Beverages', 'Coffee', 'Instant Coffee']	31.47	25.62	['coffee']	['coffee']
746	746	2765	['Grocery & Gourmet Food', 'Food & Beverage Gifts', 'Fruit & Nut Gifts']	42.95	42.95	['danjou pears']	['danjoupears']
747	747	2675	['Household & Grocery', 'Food & Snacks', 'Salted Snacks']	2.29	2.29	['vegetable oil', 'dried potatoes', 'degerminated yellow corn flour', 'dried potatoes', 'vegetable oil', 'degerminated yellow corn flour', 'cornstarch', 'rice flour', 'maltodextrin', 'monoand diglycerides', 'contains or less of salt', 'contains or less of wheat starch', 'rice flour', 'maltodextrin', 'contains or less of salt', 'contains or less of wheat starch', 'cornstarch', 'monoand diglyceride…	['vegetableoil', 'driedpotatoes', 'degerminatedyellowcornflour', 'driedpotatoes', 'vegetableoil', 'degerminatedyellowcornflour', 'cornstarch', 'riceflour', 'maltodextrin', 'monoanddiglycerides', 'containsorlessofsalt', 'containsorlessofwheatstarch', 'riceflour', 'maltodextrin', 'containsorlessofsalt', 'containsorlessofwheatstarch', 'cornstarch', 'monoanddiglycerides']
748	748	300	['Ghee', 'Cooking & Baking', 'Grocery & Gourmet Food', 'Pantry Staples', 'Lard & Shortening']	12.49	10.62	['date syrup', 'chocolate cacao', 'coconut sugar', 'vanilla bean ghee clarified butter milk', 'madagascar vanilla bean.']	['datesyrup', 'chocolatecacao', 'coconutsugar', 'vanillabeangheeclarifiedbuttermilk', 'madagascarvanillabean']
749	749	3698	['Soups', ' Stocks & Broths', 'Grocery & Gourmet Food', 'Stocks', 'Pantry Staples']	19.3	19.3	['veal stock veal bones', 'water', 'roux', 'modified food starch', 'mirepoix stock made of carrot', 'celery and onion stocks', 'red wine', 'beef stock', 'tomato paste', 'salt', 'celery stock', 'carrot stock.']	['vealstockvealbones', 'water', 'roux', 'modifiedfoodstarch', 'mirepoixstockmadeofcarrot', 'celeryandonionstocks', 'redwine', 'beefstock', 'tomatopaste', 'salt', 'celerystock', 'carrotstock']
751	751	1391	['Grocery & Gourmet Food', 'Coffee', ' Tea & Cocoa', 'Beverages', 'Non-Dairy Coffee Creamers']	14.95	14.95	['purified water', 'coconut cream', 'almonds', 'flavors', 'acacia gum', 'dipotassium phosphate', 'sunflower lecithin', 'sea salt', 'gellan gum.']	['purifiedwater', 'coconutcream', 'almonds', 'flavors', 'acaciagum', 'dipotassiumphosphate', 'sunflowerlecithin', 'seasalt', 'gellangum']
752	752	1200	['Bakery & Bread', 'Grocery & Gourmet Food', 'Tortillas', ' Pitas & Wraps', 'Breads & Bakery', 'Flatbreads', 'Breads', 'Fresh Food', 'Food']	59.94	24.21	['water', 'cellulose fiber', 'thiamine mononitrate', 'corn starch', 'calcium propionate', 'dough conditioner sodium metabisulfite', 'malted barley flour', 'salt', 'monocalcium phosphate', 'carboxymethyl cellulose', 'wheat gluten', 'baking soda', 'sugar', 'riboflavin and folic acid', 'microcrystalline cellulose', 'vegetable shortening', 'reduced iron', 'fumaric acid', 'dough conditioner sodium met…	['water', 'cellulosefiber', 'thiaminemononitrate', 'cornstarch', 'calciumpropionate', 'doughconditionersodiummetabisulfite', 'maltedbarleyflour', 'salt', 'monocalciumphosphate', 'carboxymethylcellulose', 'wheatgluten', 'bakingsoda', 'sugar', 'riboflavinandfolicacid', 'microcrystallinecellulose', 'vegetableshortening', 'reducediron', 'fumaricacid', 'doughconditionersodiummetabisulfite', 'cornstarc…
755	755	3047	['Pizza', 'Bakery & Bread', 'Grocery & Gourmet Food', 'Meals & Entrees', 'Frozen Foods', 'Breakfast Bakery & Pastries', 'Frozen', 'Fresh Food', 'Food']	5.49	3.79	['water', 'yeast', 'bagel halves enriched flour wheat flour', 'thiamine mononitrate', 'whey protein concentrate', 'riboflavin', 'calcium lactate', 'yeast extract', 'flavor', 'tomato paste', 'monterey jack cheese cultured milk', 'salt', 'soybean oil', 'invert cane syrup', 'cheddar cheese cultured milk', 'ammonium chloride', 'citric acid', 'enzymes', 'enzymes', 'enzyme', 'reduced iron', 'annatto', …	['water', 'yeast', 'bagelhalvesenrichedflourwheatflour', 'thiaminemononitrate', 'wheyproteinconcentrate', 'riboflavin', 'calciumlactate', 'yeastextract', 'flavor', 'tomatopaste', 'montereyjackcheeseculturedmilk', 'salt', 'soybeanoil', 'invertcanesyrup', 'cheddarcheeseculturedmilk', 'ammoniumchloride', 'citricacid', 'enzymes', 'enzymes', 'enzyme', 'reducediron', 'annatto', 'spice', 'toppingcheeseb…
756	756	2080	['Olives', ' Pickles & Relishes', 'Grocery & Gourmet Food', 'Pantry Staples', 'Pickled Mixed Vegetables']	9.99	9.99	['onion', 'salt', 'vinegar', 'citric acid', 'calcium chloride', 'ascorbic acid']	['onion', 'salt', 'vinegar', 'citricacid', 'calciumchloride', 'ascorbicacid']
757	757	1034	['Snacks', ' Cookies Chips', 'Grocery & Gourmet Food', 'Jerky Dried Meats', 'Meat & Seafood', 'Sausages', 'Bacon & Sausages', 'Fresh Food', 'Food', 'Meat Sticks', 'Meat', ' Seafood & Poultry']	14.95	3.97	['salt', 'corn syrup', 'sodium nitrite. stuffed in collagen casings. dipped in a potassium sorbate solution to protect quality.', 'sodium erythorbate', 'lactic acid starter culture', 'beef', 'contains less of of flavoring', 'dextrose']	['salt', 'cornsyrup', 'sodiumnitritestuffedincollagencasingsdippedinapotassiumsorbatesolutiontoprotectquality', 'sodiumerythorbate', 'lacticacidstarterculture', 'beef', 'containslessofofflavoring', 'dextrose']
758	758	4256	['Macadamia Nuts', 'Cooking & Baking', 'Snacks', ' Cookies Chips', 'Nuts', 'Grocery & Gourmet Food', 'Pantry Staples', 'Nuts & Seeds', 'Nuts', ' Trail Mix Seeds', 'Food']	84.99	58.99	['macadamia nuts']	['macadamianuts']
759	759	3368	['Cooking & Baking', 'Muffins', 'Grocery & Gourmet Food', 'Baking Mixes', 'Pantry Staples']	37.62	18.88	['enriched bleached flour and enriched degerminated yellow corn meal wheat flour', 'degerminated yellow corn meal', 'niacin', 'iron', 'thiamin mononitrate', 'riboflavin', 'folic acid', 'sugar', 'partially hydrogenated soybean oil', 'baking powder baking soda', 'sodium aluminum phosphate', 'monocalcium phosphate', 'contains or less of salt', 'corn starch.']	['enrichedbleachedflourandenricheddegerminatedyellowcornmealwheatflour', 'degerminatedyellowcornmeal', 'niacin', 'iron', 'thiaminmononitrate', 'riboflavin', 'folicacid', 'sugar', 'partiallyhydrogenatedsoybeanoil', 'bakingpowderbakingsoda', 'sodiumaluminumphosphate', 'monocalciumphosphate', 'containsorlessofsalt', 'cornstarch']
760	760	1734	['Cookies', ' Chips & Snacks', 'Grocery', 'Flatbread', 'Food & Beverage Deals', 'Food & Beverage Ways To Shop', 'Whats New', 'Gluten-Free Foods', 'Crackers', 'Crackers & Crispbreads', 'Gluten Free Snacks', ' Cookies Chips', 'Grocery & Gourmet Food', 'Food & Beverage', 'Snack Foods', 'Snacks', 'Cookies & Crackers', 'Thrive', 'Chips', ' Snacks & Cookies', 'Food', 'Other']	40.15	4.18	['rice flour', 'na', 'sea salt', 'rice flour', 'almonds', 'potato starch', 'expeller pressed safflower oil', 'sea salt', 'flavors .', 'flavors', 'almonds', 'flavors', 'rice flour', 'expeller pressed safflower oil', 'almonds', 'potato starch', 'sea salt', 'expeller pressed safflower oil', 'potato starch']	['riceflour', 'na', 'seasalt', 'riceflour', 'almonds', 'potatostarch', 'expellerpressedsaffloweroil', 'seasalt', 'flavors', 'flavors', 'almonds', 'flavors', 'riceflour', 'expellerpressedsaffloweroil', 'almonds', 'potatostarch', 'seasalt', 'expellerpressedsaffloweroil', 'potatostarch']
761	761	2855	['Pastries & Bakery', 'Waffles', 'Grocery & Gourmet Food', 'Breakfast Bakery', 'Breads & Bakery']	64.99	38.75	['chicory root fiber', 'wheat flour', 'palm fruit oil', 'butter', 'cane sugar', 'vegetable glycerin', 'brown sugar', 'whole milk', 'eggs', 'cinnamon', 'chickpea flour', 'sea salt', 'sunflower lecithin', 'oat fiber', 'baking soda', 'chamomile', 'monkfruit extract. sustainably sourced']	['chicoryrootfiber', 'wheatflour', 'palm oil', 'butter', 'canesugar', 'vegetableglycerin', 'brownsugar', 'wholemilk', 'eggs', 'cinnamon', 'chickpeaflour', 'seasalt', 'sunflowerlecithin', 'oatfiber', 'bakingsoda', 'chamomile', 'monkfruitextractsustainablysourced']
762	762	1013	['Home & Garden', 'Grocery & Gourmet Food', 'Food & Beverages', 'Baking Mixes', 'Snack Foods', 'Snacks', 'Crackers', 'Thrive', 'Wheat', 'Crackers & Crispbreads', 'Food']	5.99	4.11	['purified water', 'nut and seed flour blend almonds', 'sunflower seeds', 'flax seeds', 'tapioca', 'cassava', 'sunflower oil cracked black pepper onion garlic sea salt', 'rosemary extract']	['purifiedwater', 'nutandseedflourblendalmonds', 'sunflowerseeds', 'flaxseeds', 'tapioca', 'cassava', 'sunfloweroilcrackedblackpepperoniongarlicseasalt', 'rosemaryextract']
763	763	3022	['Breakfast Foods', 'Grocery & Gourmet Food', 'Breakfast & Cereal Bars', 'Cereal']	23.72	23.72	['toasted rice cereal rice', 'sugar', 'salt', 'malt', 'niacinamide', 'reduced iron', 'vitamin b riboflavin', 'folic acid', 'corn syrup', 'fructose', 'vegetable oil', 'sugar', 'corn syrup solids. contains or less of vegetable glycerin', 'dextrose', 'gelatin', 'and flavors', 'salt', 'datem', 'acetylated monoglycerides', 'soy lecithin', 'bht for freshness.', 'toasted rice cereal rice', 'sugar', 'sal…	['toastedricecerealrice', 'sugar', 'salt', 'malt', 'niacinamide', 'reducediron', 'vitaminbriboflavin', 'folicacid', 'cornsyrup', 'fructose', 'vegetableoil', 'sugar', 'cornsyrupsolidscontainsorlessofvegetableglycerin', 'dextrose', 'gelatin', 'andflavors', 'salt', 'datem', 'acetylatedmonoglycerides', 'soylecithin', 'bhtforfreshness', 'toastedricecerealrice', 'sugar', 'salt', 'maltflavoring', 'niaci…
764	764	4127	['Grocery & Gourmet Food', 'White', 'Sandwich Breads', 'Breads & Bakery', 'Breads', 'Rye']	7.58	7.58	['unbleached enriched wheat flour flour', 'malted barley flour', 'reduced iron', 'niacin', 'thiamin mononitrate', 'riboflavin', 'folic acid', 'water', 'sugar', 'soybean oil', 'yeast', 'salt', 'preservatives', 'monoglycerides', 'cellulose gum', 'calcium sulfate', 'grain vinegar', 'datem', 'soy lecithin', 'wheat gluten', 'soy', 'whey .']	['unbleachedenrichedwheatflourflour', 'maltedbarleyflour', 'reducediron', 'niacin', 'thiaminmononitrate', 'riboflavin', 'folicacid', 'water', 'sugar', 'soybeanoil', 'yeast', 'salt', 'preservatives', 'monoglycerides', 'cellulosegum', 'calciumsulfate', 'grainvinegar', 'datem', 'soylecithin', 'wheatgluten', 'soy', 'whey']
765	765	4487	['Potato', 'Chips & Crisps', 'Grocery & Gourmet Food', 'Snack Foods']	54.25	22.05	['potatoes', 'canola oil andor corn oil', 'salt', 'sugar', 'maltodextrin', 'onion powder', 'spices', 'monosodium glutamate', 'flavors', 'red lake', 'annatto .']	['potatoes', 'canolaoilandorcornoil', 'salt', 'sugar', 'maltodextrin', 'onionpowder', 'spices', 'monosodiumglutamate', 'flavors', 'redlake', 'annatto']
766	766	3500	['Prime Pantry']	18.57	18.57	['water', 'sugar', 'coconut oil', 'sodium caseinate', 'dipotassium phosphate', 'mono and diglycerides', 'and flavors', 'colors. not a source of lactose.']	['water', 'sugar', 'coconutoil', 'sodiumcaseinate', 'dipotassiumphosphate', 'monoanddiglycerides', 'andflavors', 'colorsnotasourceoflactose']
767	767	903	['Grocery & Gourmet Food', 'Health', ' Household & Baby Care', 'Sandwich Breads', 'Breads & Bakery', 'Flatbreads', 'Breads', 'Multigrain']	43.16	28.91	['water', 'oat fiber', 'vital wheat gluten', 'enriched bleached wheat flour niacin', 'reduced iron', 'thiamin mononitrate', 'riboflavin', 'folic acid', 'soy flour', 'canola oil', 'calcium propionate', 'dried honey powder', 'flavor', 'ancient flour blend amaranth flour', 'barley flour', 'quinoa', 'kamutspelt', 'teff', 'lecithin', 'monodiglycerides', 'salt', 'fumaric acid', 'guar gum', 'potassium s…	['water', 'oatfiber', 'vitalwheatgluten', 'enrichedbleachedwheatflourniacin', 'reducediron', 'thiaminmononitrate', 'riboflavin', 'folicacid', 'soyflour', 'canolaoil', 'calciumpropionate', 'driedhoneypowder', 'flavor', 'ancientflourblendamaranthflour', 'barleyflour', 'quinoa', 'kamutspelt', 'teff', 'lecithin', 'monodiglycerides', 'salt', 'fumaricacid', 'guargum', 'potassiumsorbate', 'xanthangum', …
768	768	431	['Grocery & Gourmet Food', 'Applesauce & Fruit Cups', 'Snack Foods', 'Applesauce']	34.2	11.49	['apples', 'sugar', 'water', 'lemon juice and cinnamon. ascorbic acid to maintain color.', 'apples', 'high fructose corn syrup', 'corn syrup', 'water', 'lemon juice and cinnamon', 'ascorbic acid added to maintain color.']	['apples', 'sugar', 'water', 'lemonjuiceandcinnamonascorbicacidtomaintaincolor', 'apples', 'highfructosecornsyrup', 'cornsyrup', 'water', 'lemonjuiceandcinnamon', 'ascorbicacidaddedtomaintaincolor']
770	770	3927	['Chips & Crisps', 'Beans', 'Grocery & Gourmet Food', 'Bean & Veggie Snacks', 'Other Chips & Snacks', 'Snack Foods', 'Snacks', 'Food & Grocery', 'Vegetable', 'Food']	55.28	2.75	['broad beans', 'sunflower oil', 'rice flour', 'sea salt.']	['broadbeans', 'sunfloweroil', 'riceflour', 'seasalt']
771	771	776	['Grocery', 'Cooking & Baking', 'Muffins', 'Grocery & Gourmet Food', 'Baking Mixes', 'Pantry Staples', 'Baking', 'Food']	23.5	2.39	['sodium stearoyl lactylate', 'chocolate chips sugar', 'unsweetened chocolate', 'cocoa butter', 'milk fat', 'soy lecithin', 'flavor', 'food starch modified. less than of propylene glycol monoester', 'malted barley flour', 'soyben oil', 'sodium aluminum phosphate', 'riboflavin', 'arabic gum', 'chocolate chips sugar', 'salt', 'monodiglycerides', 'food starch modified. less than of propylene glycol …	['sodiumstearoyllactylate', 'chocolatechipssugar', 'unsweetenedchocolate', 'cocoabutter', 'milkfat', 'soylecithin', 'flavor', 'foodstarchmodifiedlessthanofpropyleneglycolmonoester', 'maltedbarleyflour', 'soybenoil', 'sodiumaluminumphosphate', 'riboflavin', 'arabicgum', 'chocolatechipssugar', 'salt', 'monodiglycerides', 'foodstarchmodifiedlessthanofpropyleneglycolmonoester', 'soylecithin', 'unswee…
772	772	4505	['Food Snacks', 'Household & Grocery', 'Household Grocery', 'Food & Snacks', 'Cookies']	3.99	2.79	['sodium bicarbonate', 'lecithin', 'thiamine mononitrate', 'riboflavin', 'folic acid', 'dairy whey', 'salt', 'corn syrup', 'milk chocolate sugar', 'sugar', 'milk', 'vegetable oil', 'cookie enriched flour wheat flour', 'reduced iron', 'butter', 'chocolate', 'canola oil', 'cocoa butter', 'niacin', 'flavor', 'caramel sugar', 'invert sugar', 'evaporated milk', 'soy lecithin', 'flavor.', 'soy lecithin…	['sodiumbicarbonate', 'lecithin', 'thiaminemononitrate', 'riboflavin', 'folicacid', 'dairywhey', 'salt', 'cornsyrup', 'milkchocolatesugar', 'sugar', 'milk', 'vegetableoil', 'cookieenrichedflourwheatflour', 'reducediron', 'butter', 'chocolate', 'canolaoil', 'cocoabutter', 'niacin', 'flavor', 'caramelsugar', 'invertsugar', 'evaporatedmilk', 'soylecithin', 'flavor', 'soylecithin', 'vanilla']
773	773	4505	['Food Snacks', 'Household & Grocery', 'Household Grocery', 'Food & Snacks', 'Salted Snacks']	4.69	2.49	['sea salt', 'modified food starch', 'torula yeast', 'oleoresin of paprika.', 'peanuts', 'paprika', 'maltodextrin', 'spices', 'flavor', 'garlic and onion powders']	['seasalt', 'modifiedfoodstarch', 'torulayeast', 'oleoresinofpaprika', 'peanuts', 'paprika', 'maltodextrin', 'spices', 'flavor', 'garlicandonionpowders']
774	774	4515	['Grocery', 'Grocery & Gourmet Food', 'Vegetables', 'Amazon Fresh', 'Frozen Foods', 'Frozen Vegetables', 'Frozen']	4.22	4.22	['zuchinni']	['zuchinni']
775	775	4216	['Household & Grocery', 'Food & Snacks', 'Coffee & Tea']	4.19	4.19	['rose hips', 'ganedenbcbacillus coagulants gbi', 'lemon peel', 'cinnamon', 'lemon verbena', 'lemongrass', 'ginger', 'ginger and lemon with other flavors', 'licorice root', 'citric acid']	['rosehips', 'ganedenbcbacilluscoagulantsgbi', 'lemonpeel', 'cinnamon', 'lemonverbena', 'lemongrass', 'ginger', 'gingerandlemonwithotherflavors', 'licoriceroot', 'citricacid']
776	776	3927	['Ice Cream', 'Grocery & Gourmet Food', 'Ice Cream & Novelties', 'Frozen']	50.45	50.45	['skim milk', 'milk protein isolate', 'erythritol', 'nongmo soluble corn fiber', 'black cherries', 'cane sugar', 'cream', 'contains or less of vegetable glycerin', 'dutched cocoa', 'coconut oil', 'carob gum', 'guar gum', 'monk fruit extract', 'flavor', 'ghee', 'lemon juice concentrate', 'corn starch', 'soy lecithin', 'color made in a facility that uses tree nuts and peanuts.']	['skimmilk', 'milkproteinisolate', 'erythritol', 'nongmosolublecornfiber', 'blackcherries', 'canesugar', 'cream', 'containsorlessofvegetableglycerin', 'dutchedcocoa', 'coconutoil', 'carobgum', 'guargum', 'monkfruitextract', 'flavor', 'ghee', 'lemonjuiceconcentrate', 'cornstarch', 'soylecithin', 'colormadeinafacilitythatusestreenutsandpeanuts']
777	777	2910	['Household & Grocery', 'Food & Snacks', 'Candy', 'Household and Grocery', 'Food and Snacks']	1.79	1.79	['flavors', 'semisweet chocolate sugar', 'chocolate', 'cocoa butter', 'milkfat', 'soy lecithin', 'flavors', 'chocolate', 'semisweet chocolate sugar', 'chocolate', 'cocoa butter', 'milkfat', 'soy lecithin', 'flavors', 'sugar', 'cornstarch', 'confectioners glaze', 'carnauba wax.', 'cocoa butter', 'milkfat', 'confectioners glaze', 'semisweet chocolate sugar', 'soy lecithin', 'cornstarch', 'confectio…	['flavors', 'semisweetchocolatesugar', 'chocolate', 'cocoabutter', 'milkfat', 'soylecithin', 'flavors', 'chocolate', 'semisweetchocolatesugar', 'chocolate', 'cocoabutter', 'milkfat', 'soylecithin', 'flavors', 'sugar', 'cornstarch', 'confectionersglaze', 'carnaubawax', 'cocoabutter', 'milkfat', 'confectionersglaze', 'semisweetchocolatesugar', 'soylecithin', 'cornstarch', 'confectionersglaze', 'sug…
778	778	3742	['Grocery & Gourmet Food', 'Candy & Chocolate', 'Candy & Chocolate Bars']	13.99	13.99	['kit kat bar sugar wheat flour skim milk cocoa butter chocolate vegetable oil palm kernel oil palm oil milk fat lactose contains or less of lecithin pgpr vanillin', 'flavor salt yeast baking soda. kit kat dark bar sugar chocolate wheat flour cocoa butter vegetable oil palm kernel oil palm oil cocoa processed with alkali milk fat contains or less of lactose lecithin pgpr salt yeast vanillin', 'fl…	['palm oil', 'palm oil', 'flavorbakingsodamilk']
779	779	3939	['Chewy & Hard Candy', 'Household & Grocery', 'Candy']	2.39	2.39	['sorbitol', 'betacarotene color.', 'sodium citrate', 'malic acid', 'flavors', 'glycerin', 'salt', 'corn syrup', 'and less than of water', 'confectioners glaze', 'gelatin', 'wheat flour', 'maltodextrin', 'vegetable juice', 'citric acid', 'sugar']	['sorbitol', 'betacarotenecolor', 'sodiumcitrate', 'malicacid', 'flavors', 'glycerin', 'salt', 'cornsyrup', 'andlessthanofwater', 'confectionersglaze', 'gelatin', 'wheatflour', 'maltodextrin', 'vegetablejuice', 'citricacid', 'sugar']
780	780	2877	['Dried Fruits', 'Grocery & Gourmet Food', 'Dried Fruits & Vegetables', 'Produce', 'Snacks', ' Cookies & Chips', 'Nuts & Trail Mixes', 'Food']	9.09	9.09	['sugar', 'sunflower oil', 'ingredients dried cranberries cranberries', 'sugar', 'dried blueberries wild blueberries', 'apple juice concentrate', 'dried goldenberries', 'dried tart cherries tart cherries', 'sugar', 'sunflower oil.', 'dried blueberries wild blueberries', 'dried goldenberries', 'apple juice concentrate', 'dried cranberries cranberries', 'dried tart cherries tart cherries']	['sugar', 'sunfloweroil', 'ingredientsdriedcranberriescranberries', 'sugar', 'driedblueberrieswildblueberries', 'applejuiceconcentrate', 'driedgoldenberries', 'driedtartcherriestartcherries', 'sugar', 'sunfloweroil', 'driedblueberrieswildblueberries', 'driedgoldenberries', 'applejuiceconcentrate', 'driedcranberriescranberries', 'driedtartcherriestartcherries']
781	781	1562	['Grocery & Gourmet Food', 'Amazon Fresh', 'Produce', 'Packaged Produce', 'Packaged Greens & Salad Mixes']	1.99	1.99	['spinach']	['spinach']
784	784	881	['Grocery & Gourmet Food', 'Industrial & Scientific', 'Herbs', ' Spices & Seasonings', 'Health', ' Household & Baby Care', 'Pantry Staples', 'Single Herbs & Spices', 'Ginger']	30.93	3.83	['ginger']	['ginger']
785	785	4411	['Cooking & Baking', 'Snacks', ' Cookies Chips', 'Grocery & Gourmet Food', 'Pantry Staples', 'Nuts & Seeds', 'Sunflower Seeds', 'Nuts', ' Trail Mix Seeds', 'Food']	28.75	17.36	['sunflower seeds', 'salt', 'partially hydrogenated soybean oil', 'spices', 'tomato powder', 'onion powder', 'dextrose', 'tapioca food starch', 'modified food starch', 'garlic powder', 'jalapeno pepper', 'paprika extractives', 'beet powder', 'spice extractives', 'annatto']	['sunflowerseeds', 'salt', 'partiallyhydrogenatedsoybeanoil', 'spices', 'tomatopowder', 'onionpowder', 'dextrose', 'tapiocafoodstarch', 'modifiedfoodstarch', 'garlicpowder', 'jalapenopepper', 'paprikaextractives', 'beetpowder', 'spiceextractives', 'annatto']
786	786	1554	['Soup', 'Food Snacks', 'Household & Grocery', 'Household Grocery', 'Food & Snacks', 'Household and Grocery', 'Food and Snacks']	3.49	1.6	['potatoes', 'yeast extract', 'parsley', 'olive oil', 'flavor', 'penne rigate pasta wheat flour', 'tomato paste', 'vegetarian water', 'tomato paste', 'carrots', 'celery', 'light red kidney beans', 'potatoes', 'green beans', 'peas', 'penne rigate pasta wheat flour', 'semolina wheat', 'egg whites', 'penne rigate pasta', 'salt', 'celery', 'garlic powder', 'light red kidney beans', 'citric acid', 'su…	['potatoes', 'yeastextract', 'parsley', 'oliveoil', 'flavor', 'pennerigatepastawheatflour', 'tomatopaste', 'vegetarianwater', 'tomatopaste', 'carrots', 'celery', 'lightredkidneybeans', 'potatoes', 'greenbeans', 'peas', 'pennerigatepastawheatflour', 'semolinawheat', 'eggwhites', 'pennerigatepasta', 'salt', 'celery', 'garlicpowder', 'lightredkidneybeans', 'citricacid', 'sugar', 'extractivesofturmer…
787	787	1104	['Grocery', 'Food & Beverage Ways To Shop', 'Dunkin* Donuts', 'Coffee', ' Tea & Cocoa', 'Coffee', 'Coffee Deals', 'Food & Beverage Subscriptions', 'Grocery & Gourmet Food', 'Ground Coffee', 'Food & Beverage', 'Special Diets', 'Beverages', 'Food']	13.64	5.53	['coffee', 'coffee']	['coffee', 'coffee']
788	788	1024	['Cooking & Baking', 'Grocery & Gourmet Food', 'Pantry Staples', 'Nuts & Seeds', 'Candy & Chocolate Assortments', 'Candy & Chocolate', 'Mixed Nuts']	6.23	3.48	['cashews', 'dried cranberries cranberries', 'sugar', 'high oleic sunflower oil', 'banana chips bananas', 'coconut oil', 'sugar', 'flavor', 'pistachios', 'sea salt', 'peanut oil.']	['cashews', 'driedcranberriescranberries', 'sugar', 'higholeicsunfloweroil', 'bananachipsbananas', 'coconutoil', 'sugar', 'flavor', 'pistachios', 'seasalt', 'peanutoil']
789	789	1390	['Grocery & Gourmet Food', 'Rolls & Buns', 'Breads & Bakery', 'Breads']	43.94	28.79	['water', 'brown rice flour', 'tapioca starch', 'resistant corn starch', 'egg whites', 'canola oil', 'chia seed', 'rice bran', 'sunflower seeds', 'teff flour', 'cane syrup', 'flax seed', 'yeast', 'gum xanthan gum', 'sodium alginate', 'guar gum', 'salt', 'amaranth flour', 'pea protein', 'sorghum flour', 'lactic acid', 'locust bean gum', 'caramel', 'cultured corn syrup solids and citric acid', 'fum…	['water', 'brownriceflour', 'tapiocastarch', 'resistantcornstarch', 'eggwhites', 'canolaoil', 'chiaseed', 'ricebran', 'sunflowerseeds', 'teffflour', 'canesyrup', 'flaxseed', 'yeast', 'gumxanthangum', 'sodiumalginate', 'guargum', 'salt', 'amaranthflour', 'peaprotein', 'sorghumflour', 'lacticacid', 'locustbeangum', 'caramel', 'culturedcornsyrupsolidsandcitricacid', 'fumaricacid', 'enzymes']
790	790	3246	['Tea', 'Grocery & Gourmet Food', 'Coffee', ' Tea & Cocoa', 'Beverages']	15.5	13.75	['nettle', 'peppermint', 'vanilla']	['nettle', 'peppermint', 'vanilla']
792	792	833	['Breakfast Foods', 'Cold Cereals', 'All Cereal Brands', 'Grocery & Gourmet Food', 'Cereals', 'Breakfast Cereal', 'Food & Beverage', 'Breakfast & Cereal', 'Cold Cereal', 'Food']	3.99	3.5	['bean blend navy beans', 'garbanzo beans', 'black currant', 'lentils', 'sunflower lecithin', 'apple', 'bean blend navy beans', 'lentils', 'garbanzo beans', 'brown rice', 'dried cane syrup', 'flavor', 'salt', 'sunflower lecithin', 'radish', 'black currant', 'apple', 'purple carrot', 'hibiscus', 'vitamin e', 'citric acid', 'turmeric', 'paprika.', 'brown rice', 'flavor', 'hibiscus', 'turmeric', 'sa…	['beanblendnavybeans', 'garbanzobeans', 'blackcurrant', 'lentils', 'sunflowerlecithin', 'apple', 'beanblendnavybeans', 'lentils', 'garbanzobeans', 'brownrice', 'driedcanesyrup', 'flavor', 'salt', 'sunflowerlecithin', 'radish', 'blackcurrant', 'apple', 'purplecarrot', 'hibiscus', 'vitamine', 'citricacid', 'turmeric', 'paprika', 'brownrice', 'flavor', 'hibiscus', 'turmeric', 'salt', 'purplecarrot',…
793	793	4407	['Cooking & Baking', 'Active Dry Yeasts', 'Grocery & Gourmet Food', 'Pantry Staples', 'Leaveners & Yeasts']	7.03	6.33	['purified water']	['purifiedwater']
794	794	2820	['Household & Grocery', 'Food & Snacks', 'Sugar & Sugar Substitutes']	21.99	21.99	['raw honey', 'royal jelly', 'propolis']	['rawhoney', 'royaljelly', 'propolis']
795	795	4543	['Cooking & Baking', 'Muffins', 'Grocery & Gourmet Food', 'Baking Mixes', 'Pantry Staples', 'Baking', 'Food']	11.5	9.99	['white rice flour', 'potato starch flour', 'cornmeal', 'sugar', 'aluminum free baking powder', 'xanthan gum', 'salt', 'white rice flour', 'potato starch flour', 'cornmeal', 'sugar', 'aluminumfree baking powder', 'xanthan gum', 'salt']	['whitericeflour', 'potatostarchflour', 'cornmeal', 'sugar', 'aluminumfreebakingpowder', 'xanthangum', 'salt', 'whitericeflour', 'potatostarchflour', 'cornmeal', 'sugar', 'aluminumfreebakingpowder', 'xanthangum', 'salt']
796	796	1553	['Breakfast Foods', 'Grocery & Gourmet Food', 'Breakfast & Cereal Bars']	16.31	16.31	['soy protein nuggets isolated soy protein', 'tapioca starch', 'salt', 'chocolate flavored coating sugar', 'fractionated palm kernel oil', 'cocoa powder', 'whey powder', 'nonfat milk powder', 'soy lecithin', 'vanilla', 'corn syrup', 'milk chocolate drops sugar', 'whole milk powder', 'chocolate liquor', 'cocoa butter', 'milk fat', 'soy lecithin', 'vanilla', 'marshmallow pieces sugar', 'corn starch…	['soyproteinnuggetsisolatedsoyprotein', 'tapiocastarch', 'salt', 'chocolateflavoredcoatingsugar', 'palm oil', 'cocoapowder', 'wheypowder', 'nonfatmilkpowder', 'soylecithin', 'vanilla', 'cornsyrup', 'milkchocolatedropssugar', 'wholemilkpowder', 'chocolateliquor', 'cocoabutter', 'milkfat', 'soylecithin', 'vanilla', 'marshmallowpiecessugar', 'cornstarch', 'fructose', 'soybeanoil', 'cornsyrupsolids',…
797	797	1122	['Cooking & Baking', 'Grocery & Gourmet Food', 'Pantry Staples', 'Flours & Meals']	14.99	14.89	['cassava']	['cassava']
798	798	844	['Grocery & Gourmet Food', 'Herbs', ' Spices & Seasonings', 'Pantry Staples', 'Single Herbs & Spices', 'Cinnamon']	14.99	14.99	['certified', 'raw cinnamon sticks from indonesia .']	['certified', 'rawcinnamonsticksfromindonesia']
800	800	1302	['Cooking & Baking', 'Grocery & Gourmet Food', 'Pantry Staples', 'Frosting', ' Icing & Decorations', 'Sprinkles', 'Sprinkles & Glitters']	6.5	5.98	['sugarrice flour', 'partially hydrogenated vegetable oil', 'corn starchgum arabic', 'cellulose gum', 'confectioners glaze', 'carrageenan', 'soy lecithin', 'titanium dioxide', 'fdc red', 'yellow', 'blue', 'blue lake', 'flavor', 'contains soy']	['sugarriceflour', 'partiallyhydrogenatedvegetableoil', 'cornstarchgumarabic', 'cellulosegum', 'confectionersglaze', 'carrageenan', 'soylecithin', 'titaniumdioxide', 'fdcred', 'yellow', 'blue', 'bluelake', 'flavor', 'containssoy']
801	801	3927	['Chips & Crisps', 'Meal Solutions', ' Grains & Pasta', 'Beans', 'Grocery & Gourmet Food', 'Snack Foods', 'Canned Goods', 'Vegetable', 'Food']	6.53	2.39	['broad beans', 'sunflower oil', 'rice flour', 'sea salt.', 'enlightened bada bean bada boom crunchy broa']	['broadbeans', 'sunfloweroil', 'riceflour', 'seasalt', 'enlightenedbadabeanbadaboomcrunchybroa']
802	802	3224	['Grocery', 'Cookies', ' Chips & Snacks', 'Chocolate Chip', 'Breads & Bakery', 'Snacks', ' Cookies Chips', 'Grocery & Gourmet Food', 'Cookies', 'Snack Foods', 'Chocolate Chip Cookies', 'Cookies & Crackers', 'Snacks', ' Cookies & Chips', 'Chips', ' Snacks & Cookies', 'Food']	16.95	3.98	['whey protein concentrate.contains wheat', 'folic acid', 'whey', 'eggs', 'semisweet chocolate chips chocolate', 'sugar', 'dextrose', 'soy lecithin', 'flavor', 'salt', 'and flavors', 'whey protein concentrate.', 'enriched flour wheat flour', 'niacin', 'reduced iron', 'vitamin b thiamin mononitrate', 'vitamin b riboflavin', 'folic acid', 'semisweet chocolate sugar', 'chocolate', 'cocoa butter', 's…	['wheyproteinconcentratecontainswheat', 'folicacid', 'whey', 'eggs', 'semisweetchocolatechipschocolate', 'sugar', 'dextrose', 'soylecithin', 'flavor', 'salt', 'andflavors', 'wheyproteinconcentrate', 'enrichedflourwheatflour', 'niacin', 'reducediron', 'vitaminbthiaminmononitrate', 'vitaminbriboflavin', 'folicacid', 'semisweetchocolatesugar', 'chocolate', 'cocoabutter', 'soylecithin', 'flavor', 'su…
803	803	4379	['Grocery & Gourmet Food', 'Food & Beverage Gifts', 'Herb', ' Spice & Seasoning Gifts']	4.89	3.99	['garlic', 'poppy seed', 'salt', 'onion', 'sesame seed', 'sunflower oil flavor.']	['garlic', 'poppyseed', 'salt', 'onion', 'sesameseed', 'sunfloweroilflavor']
804	804	4256	['Cooking & Baking', 'Snacks', ' Cookies Chips', 'Grocery & Gourmet Food', 'Pantry Staples', 'Flours & Meals', 'Organic Foods', 'Dried Fruit Dried Vegetables', 'Baking', 'Food']	355.98	288.98	['corn']	['corn']
807	807	2561	['Cooking & Baking', 'Syrups', ' Sugars & Sweeteners', 'Grocery & Gourmet Food', 'Pantry Staples', 'Condiments / Dressings', 'Maple Syrup', 'Food']	36.99	14.98	['pure maine maple syrup']	['puremainemaplesyrup']
809	809	978	['Tuna Fish', 'Antipasto', 'Grocery & Gourmet Food', 'Canned & Jarred Fish', 'Meat', ' Poultry & Seafood', 'Pantry Staples', 'Seafood', 'Canned', ' Jarred & Packaged Foods']	27.41	25.3	['albacore tuna', 'water', 'salt', 'sodium pyrophosphate.']	['albacoretuna', 'water', 'salt', 'sodiumpyrophosphate']
811	811	4321	['Grocery & Gourmet Food', 'Candy & Chocolate', 'Candy & Chocolate Bars']	31.99	7.95	['milk chocolate chocolate liquor', 'nonfat milk', 'whole milk powder', 'sugar', 'cocoa butter', 'blue agave', 'inulin', 'sunflower lecithin', 'vanilla', 'cane sugar', 'colored with beet juice', 'carrot juice', 'hibiscus juice', 'annatto extract', 'turmeric extract', 'red cabbage juice', 'tapioca syrup', 'sugar', 'gum acacia', 'carnauba wax.']	['milkchocolatechocolateliquor', 'nonfatmilk', 'wholemilkpowder', 'sugar', 'cocoabutter', 'blueagave', 'inulin', 'sunflowerlecithin', 'vanilla', 'canesugar', 'coloredwithbeetjuice', 'carrotjuice', 'hibiscusjuice', 'annattoextract', 'turmericextract', 'redcabbagejuice', 'tapiocasyrup', 'sugar', 'gumacacia', 'carnaubawax']
812	812	3857	['Grocery & Gourmet Food', 'Cakes', 'Cheesecakes', 'Breads & Bakery']	42.66	42.66	['cheesecake filling cream cheese pasteurized milk and cream', 'cheese culture', 'skim milk', 'water', 'sugar', 'cream', 'modified food starch', 'salt', 'carob bean gum', 'lactic acid', 'flavor', 'sorbic acid as a preservative', 'strawberry topping strawberries', 'water', 'sugar', 'mdified food starch', 'black carrot juice concentrate', 'flavor', 'sorbic acid as a preservative', 'ascorbic acid', …	['cheesecakefillingcreamcheesepasteurizedmilkandcream', 'cheeseculture', 'skimmilk', 'water', 'sugar', 'cream', 'modifiedfoodstarch', 'salt', 'carobbeangum', 'lacticacid', 'flavor', 'sorbicacidasapreservative', 'strawberrytoppingstrawberries', 'water', 'sugar', 'mdifiedfoodstarch', 'blackcarrotjuiceconcentrate', 'flavor', 'sorbicacidasapreservative', 'ascorbicacid', 'citricacid']
813	813	3926	['Grocery & Gourmet Food', 'Nuts', 'Candy & Chocolate', 'Candied & Chocolate-Covered Snacks']	14.99	14.99	['sugar', 'almonds', 'corn syrup', 'tapioca dextrin', 'artificial', 'added titanium dioxide', 'yellow lake', 'red', 'blue lake', 'blue lake', 'modified starch', 'confectioners glaze . contains almonds. processed in a facility that also processes soy and other tree nuts.']	['sugar', 'almonds', 'cornsyrup', 'tapiocadextrin', 'artificial', 'addedtitaniumdioxide', 'yellowlake', 'red', 'bluelake', 'bluelake', 'modifiedstarch', 'confectionersglazecontainsalmondsprocessedinafacilitythatalsoprocessessoyandothertreenuts']
814	814	1774	['Cooking & Baking', 'Grocery & Gourmet Food', 'Thickeners', 'Pantry Staples']	10.95	9.95	['agar agar powder']	['agaragarpowder']
815	815	1855	['Household & Grocery', 'Candy', 'Household and Grocery', 'Chocolates']	1.39	0.79	['less than corn syrup', 'less than corn syrup', 'less than coloring', 'less than cornstarch', 'sugar', 'less than dextrin', 'milk chocolate', 'less than cornstarch', 'milk chocolate', 'milk chocolate sugarless than cornstarchless than corn syrupless than coloring less than dextrin', 'less than coloring', 'less than dextrin', 'sugar']	['lessthancornsyrup', 'lessthancornsyrup', 'lessthancoloring', 'lessthancornstarch', 'sugar', 'lessthandextrin', 'milkchocolate', 'lessthancornstarch', 'milkchocolate', 'milkchocolatesugarlessthancornstarchlessthancornsyruplessthancoloringlessthandextrin', 'lessthancoloring', 'lessthandextrin', 'sugar']
816	816	2684	['Grocery & Gourmet Food', 'Cloves', 'Herbs', ' Spices & Seasonings', 'Pantry Staples', 'Single Herbs & Spices']	4.19	4.19	['ground cloves']	['groundcloves']
817	817	3500	['Grocery & Gourmet Food', 'Dairy', ' Cheese & Eggs', 'Milk & Cream', 'Coffee Creamers']	11.99	9.59	['water', 'coconut oil', 'sugar', 'sodium caseinate', 'dipotassium phosphate', 'mono and diglycerides', 'flavor', 'betacarotene color. not a source of lactose.']	['water', 'coconutoil', 'sugar', 'sodiumcaseinate', 'dipotassiumphosphate', 'monoanddiglycerides', 'flavor', 'betacarotenecolornotasourceoflactose']
818	818	2495	['Household & Grocery', 'Household Grocery', 'Candy', 'Household and Grocery', 'Product', 'Chocolates']	4.59	2.99	['almonds', 'almonds .', 'chocolate', 'emulsifier', 'cocoa butter', 'flavor', 'lactose', 'milk fat', 'milk chocolate sugar', 'milk', 'chocolate', 'cocoa butter', 'lactose', 'milk fat', 'soy lecithin', 'pgpr', 'emulsifier', 'vanillin', 'flavor', 'almonds roasted in cocoa butter and', 'milk chocolate sugar', 'soy lecithin', 'vanillin', 'pgpr', 'milk chocolate sugar', 'milk', 'chocolate', 'cocoa but…	['almonds', 'almonds', 'chocolate', 'emulsifier', 'cocoabutter', 'flavor', 'lactose', 'milkfat', 'milkchocolatesugar', 'milk', 'chocolate', 'cocoabutter', 'lactose', 'milkfat', 'soylecithin', 'pgpr', 'emulsifier', 'vanillin', 'flavor', 'almondsroastedincocoabutterand', 'milkchocolatesugar', 'soylecithin', 'vanillin', 'pgpr', 'milkchocolatesugar', 'milk', 'chocolate', 'cocoabutter', 'lactose', 'mi…
819	819	776	['Cooking & Baking', 'Grocery & Gourmet Food', 'Baking Mixes', 'Pantry Staples', 'Pancakes & Waffles']	14.38	12.43	['enriched bleached flour wheat flour', 'niacin', 'reduced iron', 'thiamin mononitrate', 'riboflavin', 'folic acid', 'malted barley flour', 'sugar', 'baking soda', 'maltodextrin. less than of sodium aluminum phosphate', 'monocalcium phosphate', 'salt', 'dextrose', 'soybean oil', 'isolated soy protein', 'flavor.']	['enrichedbleachedflourwheatflour', 'niacin', 'reducediron', 'thiaminmononitrate', 'riboflavin', 'folicacid', 'maltedbarleyflour', 'sugar', 'bakingsoda', 'maltodextrinlessthanofsodiumaluminumphosphate', 'monocalciumphosphate', 'salt', 'dextrose', 'soybeanoil', 'isolatedsoyprotein', 'flavor']
820	820	2855	['Grocery & Gourmet Food', 'Cookies', 'Wafers', 'Breads & Bakery']	26.87	15.99	['chicory root fiber', 'wheat flour', 'palm fruit oil', 'butter', 'cane sugar', 'chickpea flour', 'vegetable glycerin', 'eggs', 'sea salt', 'vanilla extract', 'sunflower lecithin', 'oat fiber', 'baking soda', 'monkfruit extract sustainably sourced']	['chicoryrootfiber', 'wheatflour', 'palm oil', 'butter', 'canesugar', 'chickpeaflour', 'vegetableglycerin', 'eggs', 'seasalt', 'vanillaextract', 'sunflowerlecithin', 'oatfiber', 'bakingsoda', 'monkfruitextractsustainablysourced']
821	821	877	['Household & Grocery', 'Food & Snacks', 'Salted Snacks']	2.79	2.79	['blue lake', 'corn oil andor hydrogenated palm oil', 'yeast extract', 'whey', 'flavor', 'palm oil', 'salt', 'wheat flour', 'vegetable oil palm kernel oil', 'sugar', 'enzymes', 'buttermilk', 'high fructose corn syrup', 'citric acid.', 'wheat flour', 'vegetable oil palm kernel oil', 'palm oil', 'corn oil andor hydrogenated palm oil', 'whey', 'maltodextrin', 'sugar', 'food starchmodified', 'salt', …	['bluelake', 'palm oil', 'yeastextract', 'whey', 'flavor', 'palm oil', 'salt', 'wheatflour', 'palm oil', 'sugar', 'enzymes', 'buttermilk', 'highfructosecornsyrup', 'citricacid', 'wheatflour', 'palm oil', 'palm oil', 'palm oil', 'whey', 'maltodextrin', 'sugar', 'foodstarchmodified', 'salt', 'lessthanbakersampcheddarcheesemilk', 'cultures', 'salt', 'enzymes', 'leaveningbakingsoda', 'sodiumacidpyrop…
822	822	1954	['Soups', ' Stocks & Broths', 'Grocery & Gourmet Food', 'Pantry Staples', 'Broths', 'Chicken']	39.99	39.99	['chicken bone broth', 'chicory root', 'yeast extract', 'salt', 'flavors', 'black pepper', 'sage', 'thyme', 'chicken bone broth', 'flavors', 'yeast extract', 'sea salt', 'potassium chloride', 'black pepper', 'thyme']	['chickenbonebroth', 'chicoryroot', 'yeastextract', 'salt', 'flavors', 'blackpepper', 'sage', 'thyme', 'chickenbonebroth', 'flavors', 'yeastextract', 'seasalt', 'potassiumchloride', 'blackpepper', 'thyme']
823	823	41	['Grocery & Gourmet Food', 'Nuts & Seeds', 'Snack Foods']	8.89	7.99	['lilys stevia sweetened cacao dark choco']	['lilyssteviasweetenedcacaodarkchoco']
825	825	1160	['Jelly Beans & Gummy Candy', 'Grocery & Gourmet Food', 'Candy & Chocolate', 'Licorice']	48.79	48.79	['molasses wheat flour glucose syrup corn starch licorice juice', 'sorbitol glycerol coconut oil modified potato starch salt flavors beeswax.']	['molasseswheatflourglucosesyrupcornstarchlicoricejuice', 'sorbitolglycerolcoconutoilmodifiedpotatostarchsaltflavorsbeeswax']
[truncated: 16,412 more rows]
